# Supplementary material for: Diverse Methylmercury (MeHg) Producers and Degraders Inhabit Acid Mine Drainage Sediments, but Few Taxa Correlate with MeHg Accumulation
Source: mSystems. 2022 Dec 12;8(1):e00736-22. doi: 10.1128/msystems.00736-22 (PMC9948709; doi:10.1128/msystems.00736-22)
Supplement: TABLE S1 [file msystems.00736-22-s0001.xlsx]

## Sheet: Sheet1
Table S1. Geographic locations of the 20 study sites and the selected physicochemical properties (their ranges are given) of the AMD sediment samples collected.
Study sites (abbreviation)	Location	Longitude	Latitude	THg	MeHg	pH	Mean temperature (°C)	EC	TC	TN	TP	SO42-	Fe2+	Fe3+	Fe2+ / Fe3+	Cu	Cd	Zn	Pb
				(μg kg-1)	(ng kg-1)			(ms cm-1)	(g kg-1)	(g kg-1)	(g kg-1)	(g kg-1)	(g kg-1)	(g kg-1)		(mg kg-1)	(mg kg-1)	(mg kg-1)	(mg kg-1)
MAS	Maanshan, Anhui Province	118.63	31.68	20.17-33.38	14.78-44.86	2.58-2.8	28.97	3.11-4.3	24.37-42.76	0.12-1.55	2.78-5.38	4.83-9.56	0.05-0.13	0.62-1.39	0.079-0.131	102.8-131.15	0.03-0.26	57.74-115.91	24.36-97.51
TLI	Tongling, Anhui Province	117.99	30.94	214.03-292.18	24.81-56.62	2.49-2.7	27.76	4.48-8.23	55.34-110.3	0.15-1.86	1.27-1.57	10.5-60.65	0.04-0.06	0.31-0.72	0.056-0.183	782.65-1060.4	4.84-9.93	1198.58-1869.08	935.99-1635.57
WUH	Wuhu, Anhui Province	118.26	31.08	16.96-38.73	0.24-63.33	2.77-4.66	28.41	2.53-3.44	40.01-67.24	0-0.24	2.25-7.06	4.31-8.99	0.16-0.4	2.29-8.82	0.038-0.090	580.7-678.05	0-0.21	35.57-58.05	55.73-79.77
ZIJ	Zijin, Fujian Province	118.27	26.27	79.03-79.03	31.04-31.04	2.53-2.53	28.38	5.03-5.03	18.66-18.66	0.01-0.01	0.44-0.44	7.17-7.17	0.0961-0.0961	1.6131-1.6131	0.060-0.060	446.3-446.3	1.8318-1.8318	116.375-116.375	81.4222-81.4222
FAK	Fankou, Guangdong Province	113.66	25.05	7830-13300	510.3-1188.41	2.49-5.45	28.7	2.16-3.24	29.12-81.95	0.05-1.02	0.62-3.06	14.58-18.17	0.05-1.34	0.09-3.63	0.049-10.336	179.67-750.69	0.04-4.44	503.88-10678.5	7452.65-15840.45
TLO	Tielong, Guangdong Province	113.75	24.55	34.21-46.36	54.47-129.06	2.42-2.69	28.7	0.38-0.42	42.13-67.89	0.06-0.3	0.52-0.62	13.53-14.19	0.05-0.09	0.13-1.3	0.072-0.606	703.6-801.3	2.46-3.85	515.08-674.83	859.66-1748.85
YFU	Yunfu, Guangdong Province	112.01	22.96	16.5-33.39	0.73-20.24	2.53-2.89	28.27	1.67-3.11	36.84-62.21	0.04-0.38	0.32-2.11	5.23-8.08	0.5-1.2227	0.22-33.1426	0.027-5.469	21.95-34.85	0.01-0.1801	31.08-128.825	317.51-549.498
DBS	Dabaoshan, Guangdong Province	113.75	24.56	52.8-116.31	2.87-62.82	1.87-2.21	28.7	0.82-1.22	24.5-35.3	0.1-0.23	0.6-0.73	5.05-7.44	0.02-0.09	0.44-2.69	0.032-0.050	4292.3-4405.55	4.6-8.7	589.83-606.58	96.83-240.01
DAS	Dashan, Guangxi Province	107.5	25.15	269.75-454.82	307.43-330.7	2.47-3.01	27.39	2.28-7.27	65.29-85.72	0.48-1.76	7.42-10.43	5.97-7.76	0.2-0.27	1.77-1.95	0.111-0.137	503.05-597.95	24.88-72.12	3187.58-4952.58	621.17-1223.34
LSA	Longshenao, Guangxi Province	107.57	24.83	1095.33-1345.47	281.57-498.68	2.51-2.56	27.39	3.08-3.56	71.31-161.06	1.18-1.6	9.36-10.21	6.31-7.39	0.1-0.15	1.45-1.87	0.066-0.082	135.45-378	10.88-14.79	2176.57-2967.58	3209.01-6145.99
WUY	Wuyi, Guangxi Province	107.5	25.15	69.48-141.66	29.56-82.92	3.92-4.37	27.39	1.43-1.89	32.7-39.01	0.32-0.61	1.31-2.43	17.29-26.2	0.28-0.38	15.64-23.71	0.015-0.020	387.75-581.4	2.65-3.77	402.08-560.08	42.68-97.05
JAN	Jiuan, Guizhou Province	106.57	26.52	4.28-17.56	0.48-52.34	2.4-3.45	24.66	2.37-2.86	25.2-40.12	0.55-1.89	0.75-2.37	14.7-31.71	0.33-0.41	14.04-20.3	0.018-0.024	1.69-31.3	0.01-0.76	0.17-15	0.01-5.8
LLI	Longli, Guizhou Province	106.98	26.38	23.94-50.12	51.43-156.89	2.79-3.26	24.66	2.3-2.67	6.46-103.3	0.06-1.25	0.58-0.95	16.74-33.72	0.2-0.64	5.48-22.53	0.021-0.039	7.48-521.55	0.07-1.58	16.19-773.12	0.94-1811.74
ZHJ	Zhijin, Guizhou Province	105.73	26.6	9.16-180.36	0.96-77.03	1.46-2.7	22.5	0.36-2.18	7.58-24.49	0.02-0.15	0.22-0.66	3.9-12.34	0.01-0.05	0.26-2.3	0.002-0.086	432.43-2188.29	0.6-2.32	48.95-230.28	0.08-275.07
BPO	Banpo, Guizhou Province	107.62	25.81	1060-1620	581.61-1104.36	2.4-3.45	24.66	2.37-2.86	24.33-47.69	0.02-0.11	1.71-6.68	3.57-4.5	0.26-0.7	2.78-4.23	0.069-0.251	23.24-81.33	0.02-0.22	26.51-62.73	15.48-45.28
HSP	Huangfengping, Hunan Province	112.71	25.68	69.71-70.37	2.91-44.67	2.81-2.83	28.04	3.36-3.51	24.15-32.68	0.32-0.51	1.2-1.28	5.34-5.81	0.05-0.13	0.47-0.55	0.092-0.285	121.8-149.85	2.22-5.9	647.33-690.83	65.93-347.42
SKS	Shuikoushan, Hunan Province	112.61	26.53	356.73-23244.45	285.04-578.6	2.85-6.8	26.32	2.4-3.14	64.8-108.01	0.12-0.42	0.28-0.58	3.83-6.93	0.01-0.05	0.24-0.51	0.043-0.151	342.45-661.2	17.09-651.21	2533.07-9726.58	820.45-2547.21
DEX	Dexing, Jiangxi Province	117.73	29	15.51-16.92	0.8-1.34	2.79-3.08	28.6	8.09-8.39	64.6-76.63	2.94-3.21	14.54-18.38	23.15-30.94	0.08-0.09	2.3-2.88	0.030-0.033	650.05-1190.85	0.03-0.03	50.23-91.23	81.76-135.97
YIS	Yinshan Jiangxi Province	117.6	28.98	49.34-68.42	18.13-26.86	2.82-3.03	28.6	1.79-2.53	18.12-37.3	0.94-1.03	1.87-2.43	7.1-10.3	0.3694-0.6079	23.0378-31.488	0.016-0.019	488.7-740.95	1.6899-2.1522	440.325-487.325	515.3755-756.423
YOP	Yongping, Jiangxi Province	117.77	28.19	21.9-35.8	0.77-22.8	2.72-2.94	28.6	1.51-2.55	11.83-18.98	0.24-0.48	1.45-2.08	28.46-53.37	0.1046-0.2328	4.0904-4.9291	0.022-0.047	882.15-1546.1	0.0943-0.3173	90.025-276.475	42.682-232.8925
TC: total carbon; TP: total phosphorus; TN: total nitrogen
Fe: iron; Cu: copper; Cd: cadmium; Zn: zinc; Pb: plumbum
