# Supplementary material for: Diverse Methylmercury (MeHg) Producers and Degraders Inhabit Acid Mine Drainage Sediments, but Few Taxa Correlate with MeHg Accumulation
Source: mSystems. 2022 Dec 12;8(1):e00736-22. doi: 10.1128/msystems.00736-22 (PMC9948709; doi:10.1128/msystems.00736-22)
Supplement: TABLE S2 [file msystems.00736-22-s0002.xlsx]

## Sheet: Sheet1
Table S2. Overview of the 46 good-quality (completeness > 75% and contamination < 10%) or high-quality (completeness > 90% and contamination < 5%) MAGs containing hgcAB genes obtained in this study.
MAGs	Completeness (%)	Contamination (%)	GC (%)	Genome size (Mb)	scaffolds	Longest scaffold (bp)	N50 (bp)	Taxonomy (based on Phylophlan annotation)	Taxonomy (based on GTDB-Tk annotation)
TLO.bin1	88.42	0.43	61.43	2.06	84	111576	35786	d__Bacteria;p__Actinobacteria;c__Actinobacteria;o__;f__;g__;s__;t__	d__Bacteria;p__Actinobacteriota;c__Thermoleophilia;o__BMS3ABIN01;f__BMS3ABIN01;g__;s__
TLO.bin2	89.27	0.09	57.75	3.48	393	50316	10735	d__Bacteria;p__Chloroflexi;c__Dehalococcoidetes;o__Dehalococcoidales;f__;g__;s__;t__	d__Bacteria;p__Chloroflexota;c__UBA6077;o__;f__;g__;s__
WUY.bin1	92.34	1.19	64.12	3.29	327	97066	19075	d__Bacteria;p__Elusimicrobia;c__;o__;f__;g__;s__;t__	d__Bacteria;p__Elusimicrobiota;c__Elusimicrobia;o__Elusimicrobiales;f__UBA9959;g__UBA9959;s__
SKS.bin1	82.02	2.25	65.29	2.83	234	78153	19071	d__Bacteria;p__Elusimicrobia;c__;o__;f__;g__;s__;t__	d__Bacteria;p__Elusimicrobiota;c__Elusimicrobia;o__Elusimicrobiales;f__UBA9959;g__UBA9959;s__
SKS.bin2	75.82	2.52	41.57	3.54	509	68481	7585	d__Bacteria;p__Firmicutes;c__Clostridia;o__Clostridiales;f__Peptococcaceae;g__Desulfitobacterium;s__hafniense;t__	d__Bacteria;p__Firmicutes_B;c__Desulfitobacteriia;o__Desulfitobacteriales;f__;g__;s__
SKS.bin3	95.96	0.38	41.77	4.38	175	218652	51021	d__Bacteria;p__Firmicutes;c__Clostridia;o__Clostridiales;f__Peptococcaceae;g__Desulfitobacterium;s__hafniense;t__	d__Bacteria;p__Firmicutes_B;c__Desulfitobacteriia;o__Desulfitobacteriales;f__Desulfitobacteriaceae;g__Desulfosporosinus;s__Desulfosporosinus lacus
BPO.bin1	88.99	1.04	46.33	2.69	316	40637	10040	d__Bacteria;p__Firmicutes;c__Clostridia;o__Clostridiales;f__Peptococcaceae;g__;s__;t__	d__Bacteria;p__Firmicutes_B;c__Desulfitobacteriia;o__Desulfitobacteriales;f__;g__;s__
SKS.bin4	88.84	0.85	49.42	3.33	374	55762	11102	d__Bacteria;p__Firmicutes;c__Clostridia;o__;f__;g__;s__;t__	d__Bacteria;p__Firmicutes_B;c__Thermincolia_A;o__Carboxydocellales;f__;g__;s__
WUY.bin2	92.31	1.38	57.37	1.97	211	55500	12314	d__Bacteria;p__Firmicutes;c__Clostridia;o__;f__;g__;s__;t__	d__Bacteria;p__Firmicutes_B;c__Desulfotomaculia;o__Ammonifexales;f__Desulforudaceae;g__;s__
FAK.bin1	88.13	0	43.08	2.6	360	43700	9077	d__Bacteria;p__Nitrospirae;c__Nitrospira;o__Nitrospirales;f__Nitrospiraceae;g__;s__;t__	d__Bacteria;p__Nitrospirota;c__Thermodesulfovibrionia;o__Thermodesulfovibrionales;f__UBA9935;g__GWB2-47-37;s__
SKS.bin5	95.4	0.91	43.49	2.19	175	63023	19182	d__Bacteria;p__Nitrospirae;c__Nitrospira;o__Nitrospirales;f__Nitrospiraceae;g__;s__;t__	d__Bacteria;p__Nitrospirota;c__Thermodesulfovibrionia;o__Thermodesulfovibrionales;f__UBA9935;g__GWB2-47-37;s__
FAK.bin2	95.38	0.08	56.46	2.72	329	44725	10863	d__Bacteria;p__Nitrospirae;c__Nitrospira;o__Nitrospirales;f__Nitrospiraceae;g__;s__;t__	d__Bacteria;p__Nitrospirota;c__Thermodesulfovibrionia;o__Thermodesulfovibrionales;f__JdFR-88;g__;s__
WUY.bin3	87.2	0.06	55.27	3.37	720	16717	4889	d__Bacteria;p__Nitrospirae;c__Nitrospira;o__Nitrospirales;f__Nitrospiraceae;g__;s__;t__	d__Bacteria;p__Nitrospirota;c__Thermodesulfovibrionia;o__Thermodesulfovibrionales;f__JdFR-88;g__;s__
WUY.bin4	89.81	0.91	53.32	3.23	366	57879	10660	d__Bacteria;p__Nitrospirae;c__Nitrospira;o__Nitrospirales;f__Nitrospiraceae;g__;s__;t__	d__Bacteria;p__Nitrospirota;c__Thermodesulfovibrionia;o__Thermodesulfovibrionales;f__UBA6898;g__Sulfobium;s__
TLO.bin3	93.33	0	53.37	2.53	221	59339	15216	d__Bacteria;p__Nitrospirae;c__Nitrospira;o__Nitrospirales;f__Nitrospiraceae;g__;s__;t__	d__Bacteria;p__Nitrospirota;c__Thermodesulfovibrionia;o__Thermodesulfovibrionales;f__JdFR-88;g__;s__
WUY.bin5	97.27	0	53.04	2.91	56	310374	78706	d__Bacteria;p__Nitrospirae;c__Nitrospira;o__Nitrospirales;f__Nitrospiraceae;g__;s__;t__	d__Bacteria;p__Nitrospirota;c__Thermodesulfovibrionia;o__Thermodesulfovibrionales;f__JdFR-88;g__;s__
BPO.bin2	80.11	1.21	57.08	2.91	516	27572	5983	d__Bacteria;p__Nitrospirae;c__Nitrospira;o__Nitrospirales;f__Nitrospiraceae;g__;s__;t__	d__Bacteria;p__Nitrospirota;c__Thermodesulfovibrionia;o__Thermodesulfovibrionales;f__UBA6898;g__Sulfobium;s__
DBS.bin1	82.8	0	58.12	2.19	236	31209	12611	d__Bacteria;p__Nitrospirae;c__Nitrospira;o__Nitrospirales;f__Nitrospiraceae;g__;s__;t__	d__Bacteria;p__Nitrospirota;c__Thermodesulfovibrionia;o__Thermodesulfovibrionales;f__JdFR-88;g__;s__
WUY.bin6	95.3	0	59.59	3.48	210	109635	23482	d__Bacteria;p__Nitrospirae;c__Nitrospira;o__Nitrospirales;f__Nitrospiraceae;g__;s__;t__	d__Bacteria;p__Nitrospirota;c__UBA9217;o__UBA9217;f__UBA9217;g__;s__
TLO.bin4	99.09	0.91	56.48	2.85	108	204815	46933	d__Bacteria;p__Nitrospirae;c__Nitrospira;o__Nitrospirales;f__Nitrospiraceae;g__;s__;t__	d__Bacteria;p__Nitrospirota;c__Thermodesulfovibrionia;o__Thermodesulfovibrionales;f__JdFR-88;g__;s__
WUY.bin7	70.87	0	51.1	3.85	179	191734	31607	d__Bacteria;p__Nitrospirae;c__Nitrospira;o__Nitrospirales;f__Nitrospiraceae;g__;s__;t__	d__Bacteria;p__Nitrospirota;c__Thermodesulfovibrionia;o__Thermodesulfovibrionales;f__JdFR-88;g__;s__
TLO.bin5	87.73	1.82	56.04	2.19	50	249000	93611	d__Bacteria;p__Nitrospirae;c__Nitrospira;o__Nitrospirales;f__Nitrospiraceae;g__;s__;t__	d__Bacteria;p__Nitrospirota;c__Thermodesulfovibrionia;o__Thermodesulfovibrionales;f__JdFR-88;g__;s__
WUY.bin8	96.41	1.09	55.32	3.15	136	123871	35690	d__Bacteria;p__Nitrospirae;c__Nitrospira;o__Nitrospirales;f__Nitrospiraceae;g__;s__;t__	d__Bacteria;p__Nitrospirota;c__Thermodesulfovibrionia;o__Thermodesulfovibrionales;f__UBA6898;g__PALSA-1316;s__
WUY.bin9	98.79	0	55.85	2.69	253	38904	13947	d__Bacteria;p__Nitrospirae;c__Nitrospira;o__Nitrospirales;f__Nitrospiraceae;g__;s__;t__	d__Bacteria;p__Nitrospirota;c__Thermodesulfovibrionia;o__Thermodesulfovibrionales;f__UBA6898;g__Sulfobium;s__
BPO.bin3	99.39	0.04	52.45	2.01	81	302967	71762	d__Bacteria;p__Proteobacteria;c__Betaproteobacteria;o__;f__;g__;s__;t__	d__Bacteria;p__Proteobacteria;c__Gammaproteobacteria;o__Burkholderiales;f__Ferrovaceae;g__Ferrovum;s__
WUY.bin10	98.13	1.18	49.58	4.36	319	59779	19679	d__Bacteria;p__Proteobacteria;c__Deltaproteobacteria;o__Desulfobacterales;f__Desulfobacteraceae;g__;s__;t__	d__Bacteria;p__Desulfobacterota;c__Desulfobacteria;o__Desulfobacterales;f__Desulfobacteraceae;g__Desulfobacula;s__
TLO.bin6	91.35	1.21	50.84	2.16	197	67964	16449	d__Bacteria;p__Proteobacteria;c__Deltaproteobacteria;o__Desulfobacterales;f__Desulfobacteraceae;g__;s__;t__	d__Bacteria;p__Desulfobacterota;c__Dissulfuribacteria;o__Dissulfuribacterales;f__UBA5754;g__;s__
TLO.bin7	93.15	0.3	63.99	2.41	249	37466	13611	d__Bacteria;p__Proteobacteria;c__Deltaproteobacteria;o__Desulfobacterales;f__Desulfobacteraceae;g__;s__;t__	d__Bacteria;p__Desulfobacterota;c__Desulfobulbia;o__Desulfobulbales;f__;g__;s__
BPO.bin4	87.45	0.66	63.31	2.28	376	37100	6986	d__Bacteria;p__Proteobacteria;c__Deltaproteobacteria;o__Desulfobacterales;f__Desulfobacteraceae;g__;s__;t__	d__Bacteria;p__Desulfobacterota;c__Desulfobulbia;o__Desulfobulbales;f__;g__;s__
WUY.bin11	95.7	3.23	54.9	6.11	414	72808	19189	d__Bacteria;p__Proteobacteria;c__Deltaproteobacteria;o__Desulfobacterales;f__Desulfobacteraceae;g__;s__;t__	d__Bacteria;p__Desulfobacterota;c__Desulfobacteria;o__Desulfobacterales;f__Desulfosarcinaceae;g__Desulfatitalea;s__
TLO.bin8	85.71	0.33	64.26	2.9	426	28084	7929	d__Bacteria;p__Proteobacteria;c__Deltaproteobacteria;o__Desulfobacterales;f__Desulfobacteraceae;g__;s__;t__	d__Bacteria;p__Desulfobacterota;c__Desulfobulbia;o__Desulfobulbales;f__Desulfurivibrionaceae;g__;s__
FAK.bin3	92.02	0	37.69	1.7	29	163758	94552	d__Bacteria;p__Proteobacteria;c__Deltaproteobacteria;o__;f__;g__;s__;t__	d__Bacteria;p__SZUA-79;c__SZUA-79;o__SZUA-79;f__SZUA-79;g__SZUA-79;s__
BPO.bin5	76.02	0.65	50.98	2.7	569	14729	4956	d__Bacteria;p__Proteobacteria;c__Deltaproteobacteria;o__Desulfobacterales;f__Desulfobacteraceae;g__;s__;t__	d__Bacteria;p__Desulfobacterota;c__Desulfobacteria;o__Desulfobacterales;f__Desulfococcaceae_A;g__;s__
YOP.bin1	81.09	0.84	37.29	1.55	88	137111	46263	d__Bacteria;p__Proteobacteria;c__Deltaproteobacteria;o__;f__;g__;s__;t__	d__Bacteria;p__SZUA-79;c__SZUA-79;o__SZUA-79;f__SZUA-79;g__SZUA-79;s__
BPO.bin6	75.44	0	56.12	3.48	227	89992	24318	d__Bacteria;p__Proteobacteria;c__Deltaproteobacteria;o__Desulfobacterales;f__Desulfobacteraceae;g__;s__;t__	d__Bacteria;p__Desulfuromonadota;c__Desulfuromonadia;o__Geobacterales;f__Pelobacteraceae;g__;s__
BPO.bin7	95.25	0	46.24	3.93	165	109391	34557	d__Bacteria;p__Proteobacteria;c__Deltaproteobacteria;o__;f__;g__;s__;t__	d__Bacteria;p__Desulfobacterota;c__Desulfomonilia;o__Desulfomonilales;f__Desulfomonilaceae;g__;s__
LLI.bin1	90.2	0	37.69	1.65	85	71731	30218	d__Bacteria;p__Proteobacteria;c__Deltaproteobacteria;o__;f__;g__;s__;t__	d__Bacteria;p__SZUA-79;c__SZUA-79;o__SZUA-79;f__SZUA-79;g__SZUA-79;s__
TLO.bin9	79.99	2.2	38.78	1.58	84	84046	33069	d__Bacteria;p__Proteobacteria;c__Deltaproteobacteria;o__;f__;g__;s__;t__	d__Bacteria;p__SZUA-79;c__SZUA-79;o__SZUA-79;f__SZUA-79;g__SZUA-79;s__
FAK.bin4	76.17	1.29	35.69	1.68	89	96111	55967	d__Bacteria;p__Proteobacteria;c__Deltaproteobacteria;o__;f__;g__;s__;t__	d__Bacteria;p__Desulfobacterota;c__Syntrophobacteria;o__Syntrophobacterales;f__Syntrophobacteraceae;g__;s__
BPO.bin8	86.64	0.86	38.83	1.24	176	27463	8720	d__Bacteria;p__Proteobacteria;c__Deltaproteobacteria;o__;f__;g__;s__;t__	d__Bacteria;p__SZUA-79;c__SZUA-79;o__SZUA-79;f__SZUA-79;g__SZUA-79;s__
WUY.bin12	98.32	0	64.09	2.59	242	148041	14815	d__Bacteria;p__Proteobacteria;c__Deltaproteobacteria;o__;f__;g__;s__;t__	d__Bacteria;p__MBNT15;c__MBNT15;o__MBNT15;f__MBNT15;g__;s__
WUY.bin13	88.67	2.37	59.77	3.79	206	95948	36514	d__Bacteria;p__Proteobacteria;c__Deltaproteobacteria;o__;f__;g__;s__;t__	d__Bacteria;p__Desulfobacterota;c__Syntrophia;o__Syntrophales;f__UBA5619;g__UBA5619;s__
FAK.bin5	88.79	0	36.46	1.64	58	97076	49537	d__Bacteria;p__Proteobacteria;c__Deltaproteobacteria;o__;f__;g__;s__;t__	d__Bacteria;p__SZUA-79;c__SZUA-79;o__SZUA-79;f__SZUA-79;g__;s__
TLO.bin10	98.32	1.68	65.44	2.89	188	93787	24670	d__Bacteria;p__Proteobacteria;c__Deltaproteobacteria;o__;f__;g__;s__;t__	d__Bacteria;p__MBNT15;c__MBNT15;o__MBNT15;f__MBNT15;g__CG2-30-66-27;s__CG2-30-66-27 sp002279275
BPO.bin9	95.4	0.59	62.56	3.84	393	41914	13721	d__Bacteria;p__Spirochaetes;c__Spirochaetes;o__Spirochaetales;f__Treponemaceae;g__Treponema;s__;t__	d__Bacteria;p__Spirochaetota;c__Spirochaetia;o__Treponematales;f__UBA8932;g__;s__
BPO.bin10	95.56	0	66.59	3.41	391	52102	10710	d__Bacteria;p__Spirochaetes;c__Spirochaetes;o__Spirochaetales;f__Treponemaceae;g__Treponema;s__;t__	d__Bacteria;p__Spirochaetota;c__Spirochaetia;o__Treponematales;f__UBA8932;g__;s__
