# Supplementary material for: Diverse Methylmercury (MeHg) Producers and Degraders Inhabit Acid Mine Drainage Sediments, but Few Taxa Correlate with MeHg Accumulation
Source: mSystems. 2022 Dec 12;8(1):e00736-22. doi: 10.1128/msystems.00736-22 (PMC9948709; doi:10.1128/msystems.00736-22)
Supplement: TABLE S3 [file msystems.00736-22-s0003.xlsx]

## Sheet: Sheet1
Table S3. All investigated genes related to methylation, mercuric reductase, mercuric transport and regulatory and sulfate/iron reduction in the 46 hgcAB-carrying MAGs. (+: present; -: absent).
hgcAB-carrying MAGs	Mercuric	Demethylation	Mercuric transport and regulatory						Sulfite reductase									Iron
	reductase																	reductase
	merA	merB	merT	merE	merF	merP	merR	merD	aprA	aprB	sat	dsrA	dsrB	dsrD	dsrE	dsrF	dsrH	omcS	omcF
TLO.bin1	－	－	－	－	－	－	－	－	＋	＋	＋	＋	＋	－	＋	＋	＋	－	－
TLO.bin2	＋	＋	－	－	－	－	＋	－	－	－	－	－	－	－	－	－	－	－	－
WUY.bin1	－	－	－	－	－	－	－	－	＋	－	－	－	－	－	－	－	－	－	－
SKS.bin1	－	－	－	－	－	－	－	－	－	－	－	－	－	－	－	－	－	－	－
SKS.bin2	－	－	－	－	－	－	－	－	＋	＋	－	＋	＋	－	－	－	－	－	－
SKS.bin3	－	－	－	－	－	－	－	－	＋	＋	＋	＋	＋	＋	－	－	－	－	－
BPO.bin1	－	－	－	－	－	－	－	－	＋	＋	－	－	－	－	－	－	－	－	－
SKS.bin4	－	－	－	－	－	－	－	－	－	－	＋	＋	＋	＋	＋	－	－	＋	－
WUY.bin2	－	－	－	－	－	－	－	－	＋	＋	＋	＋	＋	＋	－	－	－	－	－
FAK.bin1	－	－	－	－	－	－	－	－	＋	＋	＋	－	－	－	－	－	－	－	－
SKS.bin5	－	－	－	－	－	－	－	－	＋	＋	＋	＋	＋	＋	＋	－	－	－	－
FAK.bin2	－	－	－	－	－	－	－	－	＋	＋	＋	＋	＋	＋	－	－	－	＋	－
WUY.bin3	－	－	－	－	－	－	－	－	－	－	－	＋	＋	＋	－	－	－	＋	＋
WUY.bin4	－	－	－	－	－	－	－	－	－	－	－	＋	＋	＋	＋	－	－	－	－
TLO.bin3	－	－	＋	－	－	＋	－	－	＋	＋	＋	＋	＋	＋	－	－	－	－	－
WUY.bin5	－	－	－	－	－	－	－	－	＋	＋	＋	＋	＋	＋	－	－	－	－	－
BPO.bin2	＋	＋	－	－	－	－	－	－	－	－	－	＋	＋	＋	＋	－	－	－	－
DBS.bin1	－	－	－	－	－	－	－	－	＋	－	＋	＋	＋	＋	－	－	－	－	－
WUY.bin6	－	－	－	－	－	－	－	－	＋	＋	＋	＋	＋	＋	＋	－	－	－	－
TLO.bin4	－	－	－	－	－	－	－	－	＋	＋	＋	＋	＋	＋	－	－	－	＋	－
WUY.bin7	－	－	－	－	－	－	－	－	＋	＋	＋	＋	＋	＋	－	－	－	＋	＋
TLO.bin5	－	－	－	－	－	－	－	－	＋	＋	＋	＋	＋	＋	＋	－	－	－	－
WUY.bin8	＋	＋	＋	－	－	＋	－	－	＋	＋	＋	＋	＋	＋	＋	－	－	－	＋
WUY.bin9	－	－	＋	－	－	－	－	－	＋	＋	＋	＋	＋	＋	＋	－	－	－	－
BPO.bin3	－	－	－	－	－	－	－	－	＋	＋	－	－	－	－	－	－	－	－	－
WUY.bin10	－	－	－	－	－	－	－	－	＋	＋	＋	＋	＋	＋	－	－	－	－	－
TLO.bin6	－	－	－	－	－	－	－	－	＋	－	＋	＋	＋	＋	－	－	－	－	－
TLO.bin7	－	－	－	－	－	－	－	－	＋	＋	＋	＋	＋	＋	－	－	－	－	－
BPO.bin4	－	－	－	－	－	－	－	－	＋	＋	＋	＋	＋	＋	－	－	－	－	－
WUY.bin11	－	－	－	－	－	－	－	－	－	＋	＋	＋	＋	＋	－	－	－	－	－
TLO.bin8	－	－	－	－	－	－	－	－	－	－	＋	＋	＋	＋	－	－	－	－	－
FAK.bin3	－	－	－	－	－	－	－	－	＋	＋	＋	＋	＋	－	＋	＋	＋	－	－
BPO.bin5	－	－	－	－	－	－	－	－	＋	－	＋	＋	＋	＋	－	－	－	－	－
YOP.bin1	－	－	－	－	－	－	－	－	＋	＋	＋	＋	＋	＋	－	＋	＋	－	－
BPO.bin6	－	－	－	－	－	－	－	－	－	－	－	－	－	－	－	－	－	－	－
BPO.bin7	－	－	－	－	－	－	－	－	＋	＋	＋	＋	＋	＋	－	－	－	－	－
LLI.bin1	－	－	－	－	－	－	＋	－	＋	＋	＋	＋	＋	－	＋	＋	＋	－	－
TLO.bin9	－	－	－	－	－	－	－	－	＋	＋	＋	＋	＋	－	＋	＋	＋	－	－
FAK.bin4	－	－	－	－	－	－	－	－	＋	＋	＋	＋	＋	＋	－	－	－	－	－
BPO.bin8	－	－	－	－	－	－	－	－	＋	＋	＋	＋	＋	－	＋	＋	＋	－	－
WUY.bin12	－	－	－	－	－	－	－	－	－	－	－	－	－	－	－	－	－	－	－
WUY.bin13	－	－	－	－	－	－	－	－	－	－	－	－	－	－	－	－	－	－	－
FAK.bin5	－	－	－	－	－	－	－	－	－	＋	＋	＋	＋	－	＋	－	＋	－	－
TLO.bin10	－	－	＋	－	－	＋	－	－	－	－	－	－	－	－	－	－	－	－	－
BPO.bin9	－	－	－	－	－	－	－	－	－	－	－	－	－	－	－	－	－	－	－
BPO.bin10	－	－	－	－	－	－	－	－	－	－	－	－	－	－	－	－	－	－	－
