# Supplementary material for: Diverse Methylmercury (MeHg) Producers and Degraders Inhabit Acid Mine Drainage Sediments, but Few Taxa Correlate with MeHg Accumulation
Source: mSystems. 2022 Dec 12;8(1):e00736-22. doi: 10.1128/msystems.00736-22 (PMC9948709; doi:10.1128/msystems.00736-22)
Supplement: TABLE S4 [file msystems.00736-22-s0004.xlsx]

## Sheet: Sheet1
Table S4. Overview of the 93 good- or high-quality MAGs containing merB gene obtained in this study.
MAGs	Completeness (%)	Contamination (%)	GC (%)	Genome size (Mb)	scaffolds	Longest scaffold (bp)	N50 (bp)	Taxonomy (based on Phylophlan annotation)	Taxonomy (based on GTDB-Tk annotation)
WUH.bin3	83.05	0.81	43.75	1.95	260	31537	8470	d__Archaea;p__Euryarchaeota;c__Thermoplasmata;o__Thermoplasmatales;f__;g__;s__;t__	d__Archaea;p__Thermoplasmatota;c__Thermoplasmata;o__Thermoplasmatales;f__Thermoplasmataceae;g__UBA509;s__
YOP.bin2	94.89	2.48	43.84	2.23	167	107269	22303	d__Archaea;p__Euryarchaeota;c__Thermoplasmata;o__Thermoplasmatales;f__;g__;s__;t__	d__Archaea;p__Thermoplasmatota;c__Thermoplasmata;o__Thermoplasmatales;f__GCA-001856825;g__GCA-001856825;s__
WUY.bin14	90.69	2.56	65.42	2.73	323	43655	10178	d__Bacteria;p__Actinobacteria;c__;o__;f__;g__;s__;t__	d__Bacteria;p__Actinobacteriota;c__Acidimicrobiia;o__Acidimicrobiales;f__Acidimicrobiaceae;g__Acidithrix;s__
FAK.bin6	90.22	3.94	64.77	4.81	1048	23561	4803	d__Bacteria;p__Actinobacteria;c__;o__;f__;g__;s__;t__	d__Bacteria;p__Actinobacteriota;c__Acidimicrobiia;o__Acidimicrobiales;f__;g__;s__
FAK.bin7	97.44	4.27	70.07	5.01	168	272283	38658	d__Bacteria;p__Actinobacteria;c__;o__;f__;g__;s__;t__	d__Bacteria;p__Actinobacteriota;c__Acidimicrobiia;o__Acidimicrobiales;f__RAAP-2;g__;s__
DAS.bin1	92.58	0.55	60.65	3.08	361	57065	10948	d__Bacteria;p__Actinobacteria;c__;o__;f__;g__;s__;t__	d__Bacteria;p__Actinobacteriota;c__Acidimicrobiia;o__Acidimicrobiales;f__;g__;s__
YFU.bin1	76	0.43	68.91	2.76	485	24021	6363	d__Bacteria;p__Actinobacteria;c__Actinobacteria;o__;f__;g__;s__;t__	d__Bacteria;p__Actinobacteriota;c__Thermoleophilia;o__Solirubrobacterales;f__Solirubrobacteraceae;g__Palsa-465;s__
YOP.bin5	90.95	0.43	68.79	3.23	369	54917	12033	d__Bacteria;p__Actinobacteria;c__;o__;f__;g__;s__;t__	d__Bacteria;p__Actinobacteriota;c__Acidimicrobiia;o__Acidimicrobiales;f__Bog-793;g__Palsa-601;s__
BPO.bin11	93.08	1.58	73.36	2.98	268	46443	14040	d__Bacteria;p__Actinobacteria;c__Actinobacteria;o__Actinomycetales;f__;g__;s__;t__	d__Bacteria;p__Actinobacteriota;c__Actinobacteria;o__Nanopelagicales;f__;g__;s__
LSA.bin1	96.58	0	69.04	3.47	224	99977	24003	d__Bacteria;p__Actinobacteria;c__;o__;f__;g__;s__;t__	d__Bacteria;p__Actinobacteriota;c__Acidimicrobiia;o__Acidimicrobiales;f__Bog-793;g__;s__
FAK.bin8	82.25	1.23	70.04	4.74	573	60584	12177	d__Bacteria;p__Actinobacteria;c__;o__;f__;g__;s__;t__	d__Bacteria;p__Actinobacteriota;c__Acidimicrobiia;o__Acidimicrobiales;f__RAAP-2;g__;s__
LSA.bin2	96.3	0.43	71	3.43	175	125645	35002	d__Bacteria;p__Actinobacteria;c__;o__;f__;g__;s__;t__	d__Bacteria;p__Actinobacteriota;c__Acidimicrobiia;o__Acidimicrobiales;f__;g__;s__
DAS.bin2	89.32	0.36	64.06	2.29	316	50807	8940	d__Bacteria;p__Actinobacteria;c__;o__;f__;g__;s__;t__	d__Bacteria;p__Actinobacteriota;c__Acidimicrobiia;o__Acidimicrobiales;f__Acidimicrobiaceae;g__Acidithrix;s__
MAS.bin1	89.32	2.85	66.12	3.26	266	125233	18490	d__Bacteria;p__Actinobacteria;c__;o__;f__;g__;s__;t__	d__Bacteria;p__Actinobacteriota;c__Acidimicrobiia;o__Acidimicrobiales;f__Bog-793;g__Palsa-601;s__
DBS.bin9	86.07	0.85	71.97	3	412	72100	9012	d__Bacteria;p__Actinobacteria;c__;o__;f__;g__;s__;t__	d__Bacteria;p__Actinobacteriota;c__Acidimicrobiia;o__Acidimicrobiales;f__RAAP-2;g__;s__
ZHJ.bin1	94.34	0	69.57	4.89	538	63801	12670	d__Bacteria;p__Actinobacteria;c__;o__;f__;g__;s__;t__	d__Bacteria;p__Actinobacteriota;c__Acidimicrobiia;o__Acidimicrobiales;f__Palsa-688;g__;s__
DBS.bin2	94.02	0.43	69.35	2.51	149	108147	25344	d__Bacteria;p__Actinobacteria;c__;o__;f__;g__;s__;t__	d__Bacteria;p__Actinobacteriota;c__Acidimicrobiia;o__Acidimicrobiales;f__;g__;s__
LSA.bin3	89.02	1.28	54.59	2.53	227	46416	15945	d__Bacteria;p__Actinobacteria;c__;o__;f__;g__;s__;t__	d__Bacteria;p__Actinobacteriota;c__Acidimicrobiia;o__Acidimicrobiales;f__Acidimicrobiaceae;g__;s__
MAS.bin2	88.42	0.09	65.33	2.65	311	111109	11573	d__Bacteria;p__Actinobacteria;c__;o__;f__;g__;s__;t__	d__Bacteria;p__Actinobacteriota;c__Acidimicrobiia;o__Acidimicrobiales;f__Acidimicrobiaceae;g__Acidithrix;s__
LSA.bin4	81.29	0.57	70.67	5.04	930	19384	6069	d__Bacteria;p__Actinobacteria;c__;o__;f__;g__;s__;t__	d__Bacteria;p__Actinobacteriota;c__Acidimicrobiia;o__Acidimicrobiales;f__Palsa-688;g__;s__
FAK.bin9	93.16	1.28	68.37	3.98	122	211948	59880	d__Bacteria;p__Actinobacteria;c__;o__;f__;g__;s__;t__	d__Bacteria;p__Actinobacteriota;c__Acidimicrobiia;o__Acidimicrobiales;f__Palsa-688;g__;s__
SKS.bin6	83.62	0.43	65.64	2.94	467	37913	7047	d__Bacteria;p__Actinobacteria;c__;o__;f__;g__;s__;t__	d__Bacteria;p__Actinobacteriota;c__Acidimicrobiia;o__Acidimicrobiales;f__Acidimicrobiaceae;g__Acidithrix;s__
DBS.bin3	85.75	1.71	64.41	2.41	345	24975	8124	d__Bacteria;p__Actinobacteria;c__;o__;f__;g__;s__;t__	d__Bacteria;p__Actinobacteriota;c__Acidimicrobiia;o__Acidimicrobiales;f__Acidimicrobiaceae;g__Acidithrix;s__
WUH.bin1	87.49	0	64.25	2.64	183	66126	22065	d__Bacteria;p__Actinobacteria;c__;o__;f__;g__;s__;t__	d__Bacteria;p__Actinobacteriota;c__Acidimicrobiia;o__Acidimicrobiales;f__Acidimicrobiaceae;g__Acidithrix;s__
DAS.bin3	99.15	0.85	68.02	2.61	153	68428	24435	d__Bacteria;p__Actinobacteria;c__;o__;f__;g__;s__;t__	d__Bacteria;p__Actinobacteriota;c__Acidimicrobiia;o__Acidimicrobiales;f__QHCF01;g__;s__
LSA.bin5	100	0.52	73.2	3.14	186	124364	27420	d__Bacteria;p__Actinobacteria;c__;o__;f__;g__;s__;t__	d__Bacteria;p__Actinobacteriota;c__Acidimicrobiia;o__Acidimicrobiales;f__RAAP-2;g__;s__
TLO.bin11	94.87	1.57	67.86	4.08	363	85098	18613	d__Bacteria;p__Actinobacteria;c__;o__;f__;g__;s__;t__	d__Bacteria;p__Actinobacteriota;c__Acidimicrobiia;o__Acidimicrobiales;f__;g__;s__
FAK.bin10	75.5	0	72.28	3.21	701	17789	4672	d__Bacteria;p__Actinobacteria;c__;o__;f__;g__;s__;t__	d__Bacteria;p__Actinobacteriota;c__Acidimicrobiia;o__Acidimicrobiales;f__RAAP-2;g__;s__
FAK.bin11	93.16	0	68.04	5.93	553	127026	18265	d__Bacteria;p__Actinobacteria;c__;o__;f__;g__;s__;t__	d__Bacteria;p__Actinobacteriota;c__Acidimicrobiia;o__Acidimicrobiales;f__RAAP-2;g__;s__
MAS.bin3	94.87	0	71.08	3.54	349	96514	13225	d__Bacteria;p__Actinobacteria;c__;o__;f__;g__;s__;t__	d__Bacteria;p__Actinobacteriota;c__Acidimicrobiia;o__Acidimicrobiales;f__;g__;s__
YFU.bin2	90.6	0.43	71.28	2.49	288	60049	12358	d__Bacteria;p__Actinobacteria;c__;o__;f__;g__;s__;t__	d__Bacteria;p__Actinobacteriota;c__Acidimicrobiia;o__Acidimicrobiales;f__RAAP-2;g__;s__
WUH.bin2	90.38	0.85	71.29	2.62	249	71330	14027	d__Bacteria;p__Actinobacteria;c__;o__;f__;g__;s__;t__	d__Bacteria;p__Actinobacteriota;c__Acidimicrobiia;o__Acidimicrobiales;f__RAAP-2;g__;s__
DEX.bin1	98.93	0	68.92	4.82	119	524755	96011	d__Bacteria;p__Actinobacteria;c__Actinobacteria;o__Actinomycetales;f__Nocardiopsaceae;g__;s__;t__	d__Bacteria;p__Actinobacteriota;c__Actinobacteria;o__Streptosporangiales;f__Streptosporangiaceae;g__Nocardiopsis_B;s__
ZHJ.bin2	93.94	0.22	74.2	3.3	352	63713	12607	d__Bacteria;p__Actinobacteria;c__;o__;f__;g__;s__;t__	d__Bacteria;p__Actinobacteriota;c__Acidimicrobiia;o__Acidimicrobiales;f__Bog-793;g__;s__
JAN.bin1	81.05	0.87	69.36	3.43	492	43018	8597	d__Bacteria;p__Actinobacteria;c__;o__;f__;g__;s__;t__	d__Bacteria;p__Actinobacteriota;c__Acidimicrobiia;o__Acidimicrobiales;f__Bog-793;g__;s__
HSP.bin1	97.44	0	70.75	3.76	71	259289	92719	d__Bacteria;p__Actinobacteria;c__;o__;f__;g__;s__;t__	d__Bacteria;p__Actinobacteriota;c__Acidimicrobiia;o__Acidimicrobiales;f__Bog-793;g__;s__
DBS.bin4	95.73	0.43	64.23	3.05	260	67198	19909	d__Bacteria;p__Actinobacteria;c__;o__;f__;g__;s__;t__	d__Bacteria;p__Actinobacteriota;c__Acidimicrobiia;o__Acidimicrobiales;f__Acidimicrobiaceae;g__Acidithrix;s__
HSP.bin2	98.29	0	71.24	2.52	54	281653	82673	d__Bacteria;p__Actinobacteria;c__;o__;f__;g__;s__;t__	d__Bacteria;p__Actinobacteriota;c__Acidimicrobiia;o__Acidimicrobiales;f__RAAP-2;g__;s__
YFU.bin3	82.67	0.71	72	3.09	613	19476	5386	d__Bacteria;p__Actinobacteria;c__;o__;f__;g__;s__;t__	d__Bacteria;p__Actinobacteriota;c__Acidimicrobiia;o__Acidimicrobiales;f__Palsa-688;g__;s__
SKS.bin7	71.01	1.61	42.43	2.04	376	24996	5871	d__Bacteria;p__Actinobacteria;c__;o__;f__;g__;s__;t__	d__Bacteria;p__Actinobacteriota;c__Acidimicrobiia;o__Acidimicrobiales;f__Acidimicrobiaceae;g__Acidithrix;s__
LLI.bin2	94.02	0	49.56	2.62	55	395217	93927	d__Bacteria;p__Actinobacteria;c__;o__;f__;g__;s__;t__	d__Bacteria;p__Actinobacteriota;c__Acidimicrobiia;o__Acidimicrobiales;f__Acidimicrobiaceae;g__Acidithrix;s__
YFU.bin4	91.45	1.28	70.34	3.76	450	41956	11562	d__Bacteria;p__Actinobacteria;c__;o__;f__;g__;s__;t__	d__Bacteria;p__Actinobacteriota;c__Acidimicrobiia;o__Acidimicrobiales;f__RAAP-2;g__;s__
ZHJ.bin3	91.45	0	69.26	2.85	239	63952	18587	d__Bacteria;p__Actinobacteria;c__;o__;f__;g__;s__;t__	d__Bacteria;p__Actinobacteriota;c__Acidimicrobiia;o__Acidimicrobiales;f__Acidimicrobiaceae;g__Acidithrix;s__
YFU.bin5	94.59	0	69.96	3.96	337	72640	19424	d__Bacteria;p__Actinobacteria;c__;o__;f__;g__;s__;t__	d__Bacteria;p__Actinobacteriota;c__Acidimicrobiia;o__Acidimicrobiales;f__;g__;s__
YFU.bin6	96.58	0	71.24	2.61	251	59375	14932	d__Bacteria;p__Actinobacteria;c__;o__;f__;g__;s__;t__	d__Bacteria;p__Actinobacteriota;c__Acidimicrobiia;o__Acidimicrobiales;f__RAAP-2;g__;s__
BPO.bin12	90.05	3.68	69.74	3.66	457	47692	10216	d__Bacteria;p__Actinobacteria;c__Actinobacteria;o__Actinomycetales;f__Propionibacteriaceae;g__Propionibacterium;s__;t__	d__Bacteria;p__Actinobacteriota;c__Actinobacteria;o__Propionibacteriales;f__Propionibacteriaceae;g__;s__
DAS.bin4	89.35	0	70.48	2.61	224	102901	20749	d__Bacteria;p__Candidatus Dormibacteraeota;c__;o__;f__;g__;s__;t__	d__Bacteria;p__Dormibacterota;c__Dormibacteria;o__UBA8260;f__Bog-877;g__;s__
FAK.bin12	95.83	0	74.77	2.65	141	102686	30154	d__Bacteria;p__Candidatus Dormibacteraeota;c__;o__;f__;g__;s__;t__	d__Bacteria;p__Dormibacterota;c__Dormibacteria;o__UBA8260;f__Bog-877;g__;s__
SKS.bin8	90.74	0.1	71.91	3.5	313	66865	15266	d__Bacteria;p__Chloroflexi;c__;o__;f__;g__;s__;t__	d__Bacteria;p__Chloroflexota_A;c__Ellin6529;o__CSP1-4;f__CSP1-4;g__;s__
SKS.bin9	78.34	1.19	65	4.26	748	31232	6216	d__Bacteria;p__Chloroflexi;c__Dehalococcoidete;o__Dehalococcoidales;f__;g__;s__;t__	d__Bacteria;p__Chloroflexota;c__UBA6077;o__;f__;g__;s__
TLO.bin2	89.27	0.09	57.75	3.48	393	50316	10735	d__Bacteria;p__Chloroflexi;c__Dehalococcoidetes;o__Dehalococcoidales;f__;g__;s__;t__	d__Bacteria;p__Chloroflexota;c__UBA6077;o__;f__;g__;s__
SKS.bin10	91.31	0	66.71	3.83	451	64553	11782	d__Bacteria;p__Chloroflexi;c__;o__;f__;g__;s__;t__	d__Bacteria;p__Chloroflexota_A;c__Ellin6529;o__CSP1-4;f__CSP1-4;g__;s__
TLI.bin1	84.23	0.18	58.6	2.93	491	32315	7320	d__Bacteria;p__Firmicutes;c__Clostridia;o__Clostridiales;f__Clostridiales_Family_XVII__Incertae_Sedis;g__Thermaerobacter;s__;t__	d__Bacteria;p__Firmicutes_E;c__Sulfobacillia;o__Sulfobacillales;f__Sulfobacillaceae;g__Sulfobacillus_B;s__
SKS.bin11	90.75	1.08	46.09	3.08	158	87840	28260	d__Bacteria;p__Firmicutes;c__Clostridia;o__;f__;g__;s__;t__	d__Bacteria;p__Firmicutes_B;c__Thermincolia_A;o__Carboxydocellales;f__;g__;s__
TLI.bin2	87.46	0.17	68.32	5.52	820	29903	7705	d__Bacteria;p__Firmicutes;c__Clostridia;o__Clostridiales;f__Clostridiales_Family_XVII__Incertae_Sedsi;g__Thermaerobacter;s__;t__	d__Bacteria;p__Actinobacteriota;c__Acidimicrobiia;o__Acidimicrobiales;f__Bog-793;g__;s__
DEX.bin2	96.92	0.05	53.03	3.07	277	73219	14628	d__Bacteria;p__Firmicutes;c__;o__;f__;g__;s__;t__	d__Bacteria;p__Firmicutes_I;c__Bacilli_A;o__Thermoactinomycetales;f__Thermoactinomycetaceae;g__Melghirimyces;s__Melghirimyces thermohalophilus
FAK.bin13	92.83	1.27	59.61	4.6	318	75784	21840	d__Bacteria;p__Firmicutes;c__Clostridia;o__Clostridiales;f__Peptococcaceae;g__;s__;t__	d__Bacteria;p__Firmicutes_B;c__Desulfotomaculia;o__;f__;g__;s__
DEX.bin3	93.56	0.99	65	3.4	95	358721	109082	d__Bacteria;p__Firmicutes;c__Clostridia;o__Clostridiales;f__Clostridiales_Family_XVII__Incertae_Sedis;g__Thermaerobacter;s__;t__	d__Bacteria;p__Firmicutes_E;c__Sulfobacillia;o__Sulfobacillales;f__;g__;s__
WUH.bin4	88.51	0.5	69.25	2.53	302	55848	11286	d__Bacteria;p__Firmicutes;c__Clostridia;o__Clostridiales;f__Clostridiales_Family_XVII__Incertae_Sedis;g__Thermaerobacter;s__;t__	d__Bacteria;p__Firmicutes_E;c__DTU015;o__;f__;g__;s__
TLI.bin3	95.71	0.03	67.55	3.55	143	177058	39117	d__Bacteria;p__Firmicutes;c__Clostridia;o__Clostridiales;f__Clostridiales_Family_XVII__Incertae_Sedis;g__Thermaerobacter;s__;t__	d__Bacteria;p__Firmicutes_E;c__Sulfobacillia;o__Sulfobacillales;f__;g__;s__
YFU.bin7	94.55	0	68.09	3.14	85	138758	51766	d__Bacteria;p__Firmicutes;c__Clostridia;o__Clostridiales;f__Clostridiales_Family_XVII__Incertae_Sedis;g__Thermaerobacter;s__;t__	d__Bacteria;p__Firmicutes_E;c__DTU015;o__;f__;g__;s__
WUY.bin15	82.05	4.12	57.83	2.14	430	51082	5221	d__Bacteria;p__Nitrospirae;c__Nitrospira;o__Nitrospirale;f__Nitrospiraceae;g__;s__;t__	d__Bacteria;p__Nitrospirota_A;c__Leptospirillia;o__Leptospirillales;f__Leptospirillaceae;g__UBA4572;s__
WUH.bin5	82.67	1.21	54.12	1.48	149	73514	14798	d__Bacteria;p__Nitrospirae;c__Nitrospira;o__Nitrospirale;f__Nitrospiraceae;g__;s__;t__	d__Bacteria;p__Nitrospirota_A;c__Leptospirillia;o__Leptospirillales;f__Leptospirillaceae;g__;s__
YOP.bin3	79.82	1.75	58.81	2.26	155	53964	21383	d__Bacteria;p__Nitrospirae;c__Nitrospira;o__Nitrospirale;f__Nitrospiraceae;g__;s__;t__	d__Bacteria;p__Nitrospirota_A;c__Leptospirillia;o__Leptospirillales;f__Leptospirillaceae;g__UBA4572;s__
BPO.bin2	80.11	1.21	57.08	2.91	516	27572	5983	d__Bacteria;p__Nitrospirae;c__Nitrospira;o__Nitrospirale;f__Nitrospiraceae;g__;s__;t__	d__Bacteria;p__Nitrospirota;c__Thermodesulfovibrionia;o__Thermodesulfovibrionales;f__UBA6898;g__Sulfobium;s__
BPO.bin13	89.01	0	55.14	2.81	304	45460	11467	d__Bacteria;p__Nitrospirae;c__Nitrospira;o__Nitrospirale;f__Nitrospiraceae;g__;s__;t__	d__Bacteria;p__Nitrospirota;c__UBA9217;o__UBA9217;f__UBA9217;g__;s__
YIS.bin1	83.64	4.55	51.69	2.19	192	80229	15461	d__Bacteria;p__Nitrospirae;c__Nitrospira;o__Nitrospirale;f__Nitrospiraceae;g__;s__;t__	d__Bacteria;p__Nitrospirota_A;c__Leptospirillia;o__Leptospirillales;f__Leptospirillaceae;g__Leptospirillum;s__
WUY.bin8	96.41	1.09	55.32	3.15	136	123871	35690	d__Bacteria;p__Nitrospirae;c__Nitrospira;o__Nitrospirale;f__Nitrospiraceae;g__;s__;t__	d__Bacteria;p__Nitrospirota;c__Thermodesulfovibrionia;o__Thermodesulfovibrionales;f__UBA6898;g__PALSA-1316;s__
SKS.bin12	97.27	3.16	53.29	3.94	93	293931	59603	d__Bacteria;p__Nitrospirae;c__Nitrospira;o__Nitrospirale;f__Nitrospiraceae;g__;s__;t__	d__Bacteria;p__Nitrospirota;c__Thermodesulfovibrionia;o__Thermodesulfovibrionales;f__UBA6898;g__Sulfobium;s__
DBS.bin5	78.41	0.07	52.76	4.51	378	54840	14043	d__Bacteria;p__Planctomycetes;c__Planctomycetacia;o__;f__;g__;s__;t__	d__Bacteria;p__Planctomycetota;c__Phycisphaerae;o__UBA1161;f__;g__;s__
YOP.bin4	96.02	0	67.31	4.33	170	282466	43019	d__Bacteria;p__Proteobacteria;c__Alphaproteobacteria;o__Rhodospirillales;f__;g__;s__;t__	d__Bacteria;p__Proteobacteria;c__Alphaproteobacteria;o__Acetobacterales;f__Acetobacteraceae;g__;s__
SKS.bin13	97.94	0	53.11	2.49	74	170824	44791	d__Bacteria;p__Proteobacteria;c__Alphaproteobacteria;o__Rhodospirillales;f__Rhodospirillacea;g__Magnetospirillu;s__;t__	d__Bacteria;p__Proteobacteria;c__Alphaproteobacteria;o__Rhodospirillales_B;f__Magnetospirillaceae;g__;s__
SKS.bin14	87.51	1.29	54.65	3.95	130	119986	41404	d__Bacteria;p__Proteobacteria;c__Alphaproteobacteria;o__Rhodospirillales;f__;g__;s__;t__	d__Bacteria;p__Proteobacteria;c__Alphaproteobacteria;o__Acetobacterales;f__Acetobacteraceae;g__70-18;s__
WUY.bin16	80.02	0.62	57.52	2.41	384	29661	7445	d__Bacteria;p__Proteobacteria;c__Acidithiobacillia;o__Acidithiobacillales;f__Acidithiobacillaceae;g__Acidithiobacillus;s__;t__	d__Bacteria;p__Proteobacteria;c__Gammaproteobacteria;o__Acidithiobacillales;f__Acidithiobacillaceae;g__Acidithiobacillus;s__
WUH.bin6	91.88	3.73	56.48	3.73	214	107562	24918	d__Bacteria;p__Proteobacteria;c__Acidithiobacillia;o__Acidithiobacillales;f__Acidithiobacillaceae;g__Acidithiobacillus;s__;t__	d__Bacteria;p__Proteobacteria;c__Gammaproteobacteria;o__Acidithiobacillales;f__Acidithiobacillaceae;g__Acidithiobacillus;s__
TLI.bin4	94.06	0	57.64	2.11	40	192978	83671	d__Bacteria;p__Proteobacteria;c__Acidithiobacillia;o__Acidithiobacillales;f__Acidithiobacillaceae;g__Acidithiobacillus;s__;t__	d__Bacteria;p__Proteobacteria;c__Gammaproteobacteria;o__Acidithiobacillales;f__Acidithiobacillaceae;g__Acidithiobacillus;s__Acidithiobacillus ferrooxidans_A
TLI.bin5	75	0	49.64	2.56	162	98027	23359	d__Bacteria;p__Proteobacteria;c__Acidithiobacillia;o__Acidithiobacillales;f__Acidithiobacillaceae;g__Acidithiobacillus;s__;t__	d__Bacteria;p__Proteobacteria;c__Gammaproteobacteria;o__Acidithiobacillales;f__Acidithiobacillaceae;g__Acidithiobacillus;s__Acidithiobacillus thiooxidans
MAS.bin4	99.34	2.48	57.2	2.45	35	232386	93623	d__Bacteria;p__Proteobacteria;c__Acidithiobacillia;o__Acidithiobacillales;f__Acidithiobacillaceae;g__Acidithiobacillus;s__;t__	d__Bacteria;p__Proteobacteria;c__Gammaproteobacteria;o__Acidithiobacillales;f__Acidithiobacillaceae;g__Acidithiobacillus;s__Acidithiobacillus ferrooxidans_A
WUY.bin17	87.97	0.69	69.77	3.62	372	52534	13027	d__Bacteria;p__Proteobacteria;c__Betaproteobacteria;o__;f__;g__;s__;t__	d__Bacteria;p__Proteobacteria;c__Gammaproteobacteria;o__Burkholderiales;f__SG8-39;g__;s__
SKS.bin15	95.85	4.18	63.38	7.02	553	312558	24978	d__Bacteria;p__Proteobacteria;c__Betaproteobacteria;o__;f__;g__;s__;t__	d__Bacteria;p__Proteobacteria;c__Gammaproteobacteria;o__Burkholderiales;f__Rhodocyclaceae;g__Sulfuritalea;s__
SKS.bin16	84.36	0.03	61.27	1.8	189	42523	13580	d__Bacteria;p__Proteobacteria;c__Betaproteobacteria;o__;f__;g__;s__;t__	d__Bacteria;p__Proteobacteria;c__Gammaproteobacteria;o__Burkholderiales;f__Sulfuriferulaceae;g__UBA2487;s__
WUY.bin18	97.39	3.48	63.66	3.87	87	267327	107470	d__Bacteria;p__Proteobacteria;c__Betaproteobacteria;o__;f__;g__;s__;t__	d__Bacteria;p__Proteobacteria;c__Gammaproteobacteria;o__Burkholderiales;f__;g__;s__
DBS.bin6	91.43	0.81	64.85	3.35	340	54043	15015	d__Bacteria;p__Proteobacteria;c__Betaproteobacteria;o__;f__;g__;s__;t__	d__Bacteria;p__Proteobacteria;c__Gammaproteobacteria;o__Burkholderiales;f__;g__;s__
FAK.bin14	96.8	0	50.78	2.38	19	337368	187213	d__Bacteria;p__Proteobacteria;c__Betaproteobacteria;o__;f__;g__;s__;t__	d__Bacteria;p__Proteobacteria;c__Gammaproteobacteria;o__Burkholderiales;f__Sulfuriferulaceae;g__UBA2487;s__
WUH.bin7	100	0.84	65.93	2.85	24	440794	207989	d__Bacteria;p__Proteobacteria;c__Betaproteobacteria;o__;f__;g__;s__;t__	d__Bacteria;p__Proteobacteria;c__Gammaproteobacteria;o__Burkholderiales;f__Hydrogenophilaceae;g__Thiobacillus;s__
BPO.bin14	96.72	2.14	69.71	4.33	245	187175	34039	d__Bacteria;p__Proteobacteria;c__Deltaproteobacteria;o__Desulfuromonadales;f__Geobacteraceae;g__;s__;t__	d__Bacteria;p__Desulfuromonadota;c__Desulfuromonadia;o__Geobacterales;f__Pelobacteraceae;g__;s__
WUH.bin8	82.95	1.26	60.72	2.48	343	85070	9463	d__Bacteria;p__Proteobacteria;c__Gammaproteobacteria;o__;f__;g__;s__;t__	d__Bacteria;p__Proteobacteria;c__Gammaproteobacteria;o__Acidiferrobacterales;f__Acidiferrobacteraceae;g__Acidiferrobacter;s__
TLI.bin6	85.93	3.78	63.31	2.47	385	23824	7615	d__Bacteria;p__Proteobacteria;c__Gammaproteobacteria;o__;f__;g__;s__;t__	d__Bacteria;p__Proteobacteria;c__Gammaproteobacteria;o__Acidiferrobacterales;f__Acidiferrobacteraceae;g__Acidiferrobacter;s__Acidiferrobacter thiooxydans
DAS.bin5	96.34	0.12	64.1	2.13	73	172967	56523	d__Bacteria;p__Proteobacteria;c__Gammaproteobacteria;o__;f__;g__;s__;t__	d__Bacteria;p__Proteobacteria;c__Gammaproteobacteria;o__Acidiferrobacterales;f__Acidiferrobacteraceae;g__;s__
DBS.bin7	86.28	0.61	63.47	1.87	121	80787	19855	d__Bacteria;p__Proteobacteria;c__Gammaproteobacteria;o__;f__;g__;s__;t__	d__Bacteria;p__Proteobacteria;c__Gammaproteobacteria;o__Acidiferrobacterales;f__Acidiferrobacteraceae;g__;s__
DBS.bin8	95.12	0.76	62.18	3.4	111	277933	83861	d__Bacteria;p__Proteobacteria;c__Gammaproteobacteria;o__;f__;g__;s__;t__	d__Bacteria;p__Proteobacteria;c__Gammaproteobacteria;o__Acidiferrobacterales;f__UBA6901;g__;s__
FAK.bin15	79.69	1.43	65.57	4.53	687	41329	7908	d__Bacteria;p__Proteobacteria;c__;o__;f__;g__;s__;t__	d__Bacteria;p__Proteobacteria;c__Gammaproteobacteria;o__Steroidobacterales;f__Steroidobacteraceae;g__;s__
BPO.bin15	94.31	0.8	63.15	2.15	174	83417	17642	d__Bacteria;p__Proteobacteria;c__;o__;f__;g__;s__;t__	d__Bacteria;p__Proteobacteria;c__Gammaproteobacteria;o__Acidiferrobacterales;f__UBA6901;g__;s__
