# Supplementary material for: Diverse Methylmercury (MeHg) Producers and Degraders Inhabit Acid Mine Drainage Sediments, but Few Taxa Correlate with MeHg Accumulation
Source: mSystems. 2022 Dec 12;8(1):e00736-22. doi: 10.1128/msystems.00736-22 (PMC9948709; doi:10.1128/msystems.00736-22)
Supplement: TABLE S5 [file msystems.00736-22-s0005.xlsx]

## Sheet: Sheet1
Table S5. All investigated genes related to methylation, mercuric reductase, mercuric transport and regulatory and sulfate/iron reduction in the 93 merB-carrying MAGs. (+: present; -: absent).
merB-carrying MAGs	Methylation		Mercuric reductase	Mercuric transport and regulatory						Sulfite reductase									Iron reductase
	hgcA	hgcB	merA	merT	merE	merF	merP	merR	merD	aprA	aprB	sat	drsA	drsB	dsrD	dsrE	dsrF	dsrH	omcS	omcF
WUY.bin14	－	－	＋	－	－	－	－	－	－	－	－	－	－	－	－	－	－	－	－	－
FAK.bin6	－	－	＋	－	－	－	－	－	－	－	－	－	－	－	－	－	－	－	－	－
FAK.bin7	－	－	＋	－	－	－	－	－	－	－	－	－	－	－	－	－	－	－	－	－
DAS.bin1	－	－	－	－	－	－	－	－	－	－	－	－	－	－	－	－	－	－	－	－
YFU.bin1	－	－	＋	－	－	－	－	－	－	－	－	－	－	－	－	－	－	－	－	－
YOP.bin5	－	－	＋	－	－	－	－	－	－	－	－	－	－	－	－	－	－	－	－	－
BPO.bin11	－	－	＋	－	－	－	－	－	－	－	－	－	－	－	－	－	－	－	－	－
LSA.bin1	－	－	＋	－	－	－	－	－	－	－	－	－	－	－	－	－	－	－	－	－
FAK.bin8	－	－	＋	－	－	－	－	－	－	－	－	－	－	－	－	－	－	－	－	－
LSA.bin2	－	－	＋	－	－	－	＋	－	－	－	－	－	－	－	－	－	－	－	－	－
DAS.bin2	－	－	＋	－	－	－	－	－	－	－	－	－	－	－	－	－	－	－	－	－
MAS.bin1	－	－	＋	－	－	－	－	－	－	－	－	－	－	－	－	－	－	－	－	－
DBS.bin9	－	－	＋	－	－	－	－	－	－	－	－	－	－	－	－	－	－	－	－	－
ZHJ.bin1	－	－	＋	－	－	－	－	－	－	－	－	－	－	－	－	－	－	－	－	－
DBS.bin2	－	－	＋	－	－	－	－	－	－	－	－	－	－	－	－	－	－	－	－	－
LSA.bin3	－	－	＋	－	－	－	－	－	－	－	－	＋	－	－	－	－	－	－	－	－
MAS.bin2	－	－	＋	－	－	－	－	－	－	－	－	－	－	－	－	－	－	－	－	－
LSA.bin4	－	－	＋	－	－	－	－	－	－	－	－	－	－	－	－	－	－	－	－	－
FAK.bin9	－	－	＋	－	－	－	－	－	－	－	－	＋	－	－	－	－	－	－	－	－
SKS.bin6	－	－	＋	－	－	－	－	－	－	－	－	－	－	－	－	－	－	－	－	－
DBS.bin3	－	－	＋	－	－	－	－	－	－	－	－	－	－	－	－	－	－	－	－	－
WUH.bin1	－	－	＋	－	－	－	－	－	－	－	－	＋	－	－	－	－	－	－	－	－
DAS.bin3	－	－	＋	－	－	－	－	－	－	－	－	－	－	－	－	－	－	－	－	－
LSA.bin5	－	－	＋	－	－	－	－	－	－	－	－	－	－	－	－	－	－	－	－	－
TLO.bin11	－	－	＋	－	－	－	－	－	－	－	－	－	－	－	－	－	－	－	－	－
FAK.bin10	－	－	＋	－	－	－	－	－	－	－	－	－	－	－	－	－	－	－	－	－
FAK.bin11	－	－	＋	－	－	－	－	－	－	－	－	－	－	－	－	－	－	－	－	－
MAS.bin3	－	－	＋	－	－	－	－	－	－	－	－	－	－	－	－	－	－	－	－	－
YFU.bin2	－	－	＋	－	－	－	－	－	－	－	－	－	－	－	－	－	－	－	－	－
WUH.bin2	－	－	＋	－	－	－	－	－	－	－	－	－	－	－	－	－	－	－	－	－
DEX.bin1	－	－	＋	－	－	－	－	－	－	－	－	＋	－	－	－	－	－	－	－	－
ZHJ.bin2	－	－	＋	－	－	－	－	－	－	－	－	－	－	－	－	－	－	－	－	－
JAN.bin1	－	－	－	－	－	－	－	－	－	－	－	－	－	－	－	－	－	－	－	－
HSP.bin1	－	－	＋	－	－	－	－	－	－	－	－	－	－	－	－	－	－	－	－	－
DBS.bin4	－	－	＋	－	－	－	－	－	－	－	－	＋	－	－	－	－	－	－	－	－
HSP.bin2	－	－	＋	－	－	－	－	－	－	－	－	－	－	－	－	－	－	－	－	－
YFU.bin3	－	－	＋	－	－	－	－	－	－	－	－	－	－	－	－	－	－	－	－	－
SKS.bin7	－	－	＋	－	－	－	－	－	－	－	－	＋	－	－	－	－	－	－	－	－
LLI.bin2	－	－	＋	－	－	－	－	－	－	－	－	＋	－	－	－	－	－	－	－	－
YFU.bin4	－	－	＋	－	－	－	－	－	－	－	－	＋	－	－	－	－	－	－	－	－
ZHJ.bin3	－	－	＋	－	－	－	－	＋	－	－	－	＋	－	－	－	－	－	－	－	－
YFU.bin5	－	－	＋	－	－	－	－	－	－	＋	＋	－	－	－	－	－	－	－	－	－
YFU.bin6	－	－	＋	－	－	－	－	－	－	－	－	－	－	－	－	－	－	－	－	－
BPO.bin12	－	－	＋	－	－	－	－	－	－	－	－	－	－	－	－	－	－	－	－	－
DAS.bin4	－	－	＋	－	－	－	－	－	－	＋	－	－	－	－	－	－	－	－	－	－
FAK.bin12	－	－	＋	－	－	－	－	－	－	－	－	－	－	－	－	－	－	－	－	－
SKS.bin8	－	－	＋	－	－	－	－	－	－	－	－	－	－	－	－	－	－	－	－	－
SKS.bin9	－	－	＋	－	－	－	＋	－	－	＋	－	＋	＋	＋	＋	＋	－	－	－	－
TLO.bin2	＋	＋	＋	－	－	－	－	－	－	－	－	－	－	－	－	－	－	－	－	－
SKS.bin10	－	－	＋	－	－	－	－	－	－	－	－	－	－	－	－	－	－	－	－	－
WUH.bin3	－	－	＋	－	－	－	－	－	－	－	－	＋	－	－	－	－	－	－	－	－
YOP.bin2	－	－	＋	－	－	－	－	－	－	－	－	＋	－	－	－	－	－	－	－	－
TLI.bin1	－	－	＋	－	－	－	－	－	－	＋	＋	＋	－	－	－	－	－	－	－	－
SKS.bin11	－	－	＋	－	－	－	－	－	－	＋	＋	＋	－	－	－	－	－	－	－	－
TLI.bin2	－	－	＋	－	－	－	－	－	－	－	－	＋	－	－	－	－	－	－	－	－
DEX.bin2	－	－	＋	－	－	－	－	－	－	－	－	＋	－	－	－	－	－	－	－	－
FAK.bin13	－	－	＋	－	－	－	－	－	－	＋	＋	＋	＋	＋	＋	－	－	－	－	－
DEX.bin3	－	－	＋	－	－	－	－	－	－	－	－	＋	－	－	－	－	－	－	－	－
WUH.bin4	－	－	＋	－	－	－	－	－	－	－	－	－	－	－	－	－	－	－	－	－
TLI.bin3	－	－	＋	－	－	－	－	－	－	＋	＋	＋	－	－	－	－	－	－	－	－
YFU.bin7	－	－	＋	－	－	－	－	－	－	－	－	＋	－	－	－	－	－	－	－	－
WUY.bin15	－	－	＋	－	－	＋	－	＋	－	＋	＋	＋	－	－	－	－	－	－	－	－
WUH.bin5	－	－	＋	－	－	＋	＋	－	－	－	－	－	－	－	－	－	－	－	－	－
YOP.bin3	－	－	＋	－	－	＋	－	＋	－	＋	＋	＋	－	－	－	－	－	－	－	－
BPO.bin2	＋	＋	＋	－	－	－	－	－	－	－	－	－	＋	＋	＋	＋	－	－	－	－
BPO.bin13	－	－	＋	－	－	－	－	－	－	－	－	＋	＋	＋	＋	＋	＋	－	－	－
YIS.bin1	－	－	＋	－	－	－	－	＋	－	＋	＋	＋	－	－	－	－	－	－	－	－
WUY.bin8	＋	＋	＋	＋	－	－	＋	－	－	＋	＋	＋	＋	＋	＋	＋	－	－	－	＋
SKS.bin12	－	－	＋	－	－	－	－	－	－	＋	＋	＋	＋	＋	＋	＋	－	－	－	＋
DBS.bin5	－	－	＋	＋	－	－	＋	＋	－	－	－	－	＋	＋	＋	－	－	－	－	－
WUY.bin16	－	－	＋	＋	－	＋	＋	＋	－	－	－	＋	－	－	－	－	－	－	－	－
WUH.bin6	－	－	＋	－	－	＋	－	＋	＋	－	－	－	－	－	－	－	－	－	－	－
TLI.bin4	－	－	＋	＋	－	－	＋	＋	－	－	－	＋	－	－	－	－	－	－	－	－
TLI.bin5	－	－	＋	－	－	＋	－	＋	－	－	－	－	－	－	－	－	－	－	－	－
MAS.bin4	－	－	＋	＋	－	－	＋	＋	－	－	－	＋	－	－	－	－	－	－	－	－
YOP.bin4	－	－	＋	＋	－	－	＋	＋	－	＋	－	－	－	－	－	－	－	－	－	－
SKS.bin13	－	－	＋	＋	－	＋	＋	＋	－	＋	＋	＋	＋	＋	－	＋	＋	＋	－	－
SKS.bin14	－	－	＋	＋	－	－	＋	＋	－	－	－	－	－	－	－	－	－	－	－	－
WUY.bin17	－	－	＋	＋	－	＋	＋	＋	＋	＋	＋	＋	－	－	－	－	－	－	－	－
SKS.bin15	－	－	＋	＋	＋	＋	＋	＋	＋	＋	＋	＋	＋	＋	－	＋	＋	＋	－	－
SKS.bin16	－	－	＋	－	－	－	－	－	－	－	－	－	＋	＋	－	＋	＋	＋	－	－
WUY.bin18	－	－	＋	－	－	－	－	＋	－	＋	＋	＋	＋	＋	－	＋	＋	＋	－	－
DBS.bin6	－	－	＋	－	－	－	－	＋	－	＋	＋	＋	＋	＋	－	＋	＋	＋	－	－
FAK.bin14	－	－	＋	＋	－	－	＋	＋	－	－	－	－	＋	＋	－	＋	＋	＋	－	－
WUH.bin7	－	－	＋	＋	－	－	＋	＋	－	＋	＋	＋	＋	＋	－	＋	＋	＋	－	－
BPO.bin14	－	－	＋	＋	－	－	＋	－	－	－	－	－	－	－	－	－	－	－	－	－
WUH.bin8	－	－	＋	＋	－	＋	－	－	－	－	－	－	－	－	－	－	－	－	－	－
TLI.bin6	－	－	＋	－	－	－	－	＋	－	＋	＋	＋	－	－	－	－	－	－	－	－
DAS.bin5	－	－	＋	－	－	＋	－	－	－	＋	＋	＋	＋	＋	－	＋	＋	＋	－	－
DBS.bin7	－	－	＋	－	－	－	－	－	－	＋	＋	＋	＋	＋	－	＋	＋	＋	－	－
DBS.bin8	－	－	＋	－	－	－	－	－	－	＋	＋	＋	＋	＋	－	＋	＋	＋	－	－
FAK.bin15	－	－	＋	＋	－	＋	＋	＋	－	－	－	－	－	－	－	－	－	－	－	－
BPO.bin15	－	－	＋	－	－	－	－	－	－	－	＋	＋	＋	＋	－	＋	＋	＋	－	－
