# Supplementary material for: Diverse Methylmercury (MeHg) Producers and Degraders Inhabit Acid Mine Drainage Sediments, but Few Taxa Correlate with MeHg Accumulation
Source: mSystems. 2022 Dec 12;8(1):e00736-22. doi: 10.1128/msystems.00736-22 (PMC9948709; doi:10.1128/msystems.00736-22)
Supplement: TABLE S6 [file msystems.00736-22-s0006.xlsx]

## Sheet: Sheet1
Table S6. The multiple regression analysis for the importance of predictor variables for MeHg accumulation in the AMD sediments.
Modle	Factors	AIC	Multiple R2	Adjusted R2	Variable importance (%)
Modle 1	TC	-21.08	0.7259	0.599	20.9
	MerB_Acidithiobacillia				20.5
	HgcAB_Firmicutes				18.77
	HgcAB_Deltaproteobacteria				18.62
	Fe2+/Fe3+				12.28
	HgcAB_Nitrospirae				8.94
Modle 2	HgcAB_Deltaproteobacteria	-22.91	0.7233	0.6245	22.23
	TC				22.12
	HgcAB_Firmicutes				21.8
	MerB_Acidithiobacillia				20.91
	Fe2+/Fe3+				12.95
* All data is normalized by log
AIC：Akaike information criterion; TC：Total carbon
