# Supplementary material for: Diverse Methylmercury (MeHg) Producers and Degraders Inhabit Acid Mine Drainage Sediments, but Few Taxa Correlate with MeHg Accumulation
Source: mSystems. 2022 Dec 12;8(1):e00736-22. doi: 10.1128/msystems.00736-22 (PMC9948709; doi:10.1128/msystems.00736-22)
Supplement: TABLE S7 [file msystems.00736-22-s0007.xlsx]

## Sheet: Sheet1
Table S7. Overview of the 15 good-quality (completeness > 75% and contamination < 10%) or high-quality (completeness > 90% and contamination < 5%) MAGs and genomes containing two pair hgcAB genes obtained in previous study.
Assembly_accession	Environment / Habitat	Phyla	hgcA accession	hgcB accession	Reference
GCA_003142355.1	Wetlands	Acidobacteria	PLMF01000325.1_5	PLMF01000325.1_6	Woodcroft et al. 2018
			PLMF01000427.1_37	PLMF01000427.1_36
GCA_002478275.1	Formation waters from coalbed methane wells	Actinobacteria	DLMY01000002.1_3	DLMY01000002.1_4	Parks et al., 2017
			DLMY01000052.1_6	DLMY01000052.1_5
GCA_003154455.1	Wetlands	Chloroflexi	PMDJ01000024.1_11	PMDJ01000024.1_12	Woodcroft et al. 2018
			PMDJ01000074.1_15	PMDJ01000074.1_16
GCA_001735875.1	coastal sediments	Deltaproteobacteria	DS021255.1_37	DS021255.1_38	Woyke et al. 2006
			DS021404.1_4	DS021404.1_5
GCA_002067405.1	sludge wastewater		MVRP01000033.1_5	MVRP01000033.1_6	Nobu et al. 2017
			MVRP01000085.1_6	MVRP01000085.1_7
GCA_004117875.1	Freshwater, Isolate		RAHW01000007.1_103	RAHW01000007.1_102	Xu et al. 2019
			RAHW01000011.1_103	RAHW01000011.1_102
GCA_001717745.1	Anaerobic digester,Isolate	Firmicutes	LXSB01000001.1_1817	LXSB01000001.1_1816	Sun et al. 2016
			LXSB01000001.1_1920	LXSB01000001.1_1919
GCA_002202365.1	Ammonia rich biogas reactor, Isolate		LSMZ01000066.1_51	LSMZ01000066.1_50	Frank et al. 2016
			LSMZ01000067.1_114	LSMZ01000067.1_115
GCA_002382755.1	Hydrocarbon contaminated site		DFZT01000036.1_39	DFZT01000036.1_40	Parks et al., 2017
			DFZT01000051.1_9	DFZT01000051.1_8
GCA_002408445.1	marine sediment		DHSK01000014.1_4	DHSK01000014.1_5	Parks et al., 2017
			DHSK01000085.1_27	DHSK01000085.1_26
GCA_002452655.1	Hydrocarbon contaminated site		DKEV01000215.1_9	DKEV01000215.1_8	Parks et al., 2017
			DKEV01000257.1_71	DKEV01000257.1_72
GCA_003553735.1	Freshwater		PWFD01000012.1_7	PWFD01000012.1_8	Vavourakis et al. 2018
			PWFD01000046.1_18	PWFD01000046.1_19
GCA_004102745.1	a lab-scale biogas fermenter, Isolate		RLII01000001.1_168	RLII01000001.1_169	Rettenmaier et al. 2019
			RLII01000001.1_272	RLII01000001.1_273
GCA_004525935.1	Marine	Lentisphaerae	SPBP01000224.1_5	SPBP01000224.1_4	Rasigraf et al. 2019
			SPBP01000347.1_6	SPBP01000347.1_5
GCA_003245835.1	Hydrothermal Vent	Spirochaetes	QKCC01000133.1_6	QKCC01000133.1_5	Zhou et al. 2020
			QKCC01000165.1_3	QKCC01000165.1_4
