# Supplementary material for: Diverse Methylmercury (MeHg) Producers and Degraders Inhabit Acid Mine Drainage Sediments, but Few Taxa Correlate with MeHg Accumulation
Source: mSystems. 2022 Dec 12;8(1):e00736-22. doi: 10.1128/msystems.00736-22 (PMC9948709; doi:10.1128/msystems.00736-22)
Supplement: TABLE S8 [file msystems.00736-22-s0008.xlsx]

## Sheet: Sheet1
Table S8. Average frequency of occurrence of the different groups of MeHg producers and degraders in the AMD sediments.
	Taxonomy	Average frequency of occurrence (%)
MeHg producers	Actinobacteria	1
	Betaproteobacteria	1
	Chloroflexi	1
	Elusimicrobia	0.925
	Deltaproteobacteria	0.978947
	Firmicutes	0.91
	Nitrospirae	0.860714
	Spirochaetes	0.883333
MeHg degraders	Acidithiobacillia	1
	Actinobacteria	0.996591
	Alphaproteobacteria	1
	Betaproteobacteria	0.985714
	Candidatus Dormibacteraeota	1
	Chloroflexi	0.975
	Deltaproteobacteria	0.95
	Euryarchaeota	0.975
	Firmicutes	0.988889
	Gammaproteobacteria	1
	Nitrospirae	0.95
	Planctomycetes	1
The key groups of MeHg producers and degraders contributing MeHg accumulation in AMD sediments with is marked in red font.
