# Supplementary material for: Diverse Methylmercury (MeHg) Producers and Degraders Inhabit Acid Mine Drainage Sediments, but Few Taxa Correlate with MeHg Accumulation
Source: mSystems. 2022 Dec 12;8(1):e00736-22. doi: 10.1128/msystems.00736-22 (PMC9948709; doi:10.1128/msystems.00736-22)
Supplement: TABLE S9 [file msystems.00736-22-s0009.xlsx]

## Sheet: Sheet1
Table S9. Information on 89 protein sequences used to build the HgcA and HgcB HMM.
Species	Accession number		Domain	Phylum	Class	Order	Family	Genus
	HgcA	HgcB
Streptomyces sp. CNQ-509	WP_078898375	WP_052770553	Bacteria	Actinobacteria	Actinobacteria	Streptomycetales	Streptomycetaceae	Streptomyces
Dehalococcoides mccartyi DCMB5	WP_041228907	WP_015406906	Bacteria	Chloroflexi	Dehalococcoidetes	Dehalococcoidales	Dehalococcoidaceae	Dehalococcoides
Leptolinea tardivitalis YMTK-2 DSM 16556	WP_062420740	WP_062420739	Bacteria	Chloroflexi	Anaerolinea	Anaerolineales	Anaerolineaceae	Leptolinea
Methanocella arvoryzae MRE50 RC-l	WP_012035144	WP_012035145	Archaea	Euryarchaeota	Methanomicrobia	Methanocellales	Methanocellaceae	Methanocella
Methanococcoides methylutens	WP_048193041	WP_048195799	Archaea	Euryarchaeota	Methanomicrobia	Methanosarcinales	Methanosarcinaceae	Methanococcoides
Methanocorpusculum bavaricum DSM 4179	WP_042697303	WP_042697304	Archaea	Euryarchaeota	Methanomicrobia	Methanomicrobiales	Methanocorpusculaceae	Methanocorpusculum
Methanofollis liminatans GKZPZ	WP_004039402	WP_004039396	Archaea	Euryarchaeota	Methanomicrobia	Methanomicrobiales	Methanomicrobiaceae	Methanofollis
Methanolobus psychrophilus R15	WP_015052522	WP_015052521	Archaea	Euryarchaeota	Methanomicrobia	Methanosarcinales	Methanosarcinaceae	Methanolobus
Methanolobus tindarius DSM 2278	WP_023846500	WP_023846499	Archaea	Euryarchaeota	Methanomicrobia	Methanosarcinales	Methanosarcinaceae	Methanolobus
Methanomassiliicoccus luminyensis B10	WP_019177913	WP_019177912	Archaea	Euryarchaeota	Thermoplasmata	Methanomassiliicoccales	Methanomassiliicoccaceae	Methanomassiliicoccus
Methanomethylovorans hollandica DSM 15978	WP_015324055	WP_015324054	Archaea	Euryarchaeota	Methanomicrobia	Methanosarcinales	Methanosarcinaceae	Methanomethylovorans
Methanoregula boonei 6A8	WP_011991429	WP_011991428	Archaea	Euryarchaeota	Methanomicrobia	Methanomicrobiales	Methanoregulaceae	Methanoregula
Methanoregula formicica SMSP	WP_015284970	WP_015284971	Archaea	Euryarchaeota	Methanomicrobia	Methanomicrobiales	Methanoregulaceae	Methanoregula
Methanosphaerula palustris E1-9c	WP_012617701	WP_012617702	Archaea	Euryarchaeota	Methanomicrobia	Methanomicrobiales	Methanoregulaceae	Methanosphaerula
Methanospirillum hungatei JF-1	WP_011447905	WP_011447904	Archaea	Euryarchaeota	Methanomicrobia	Methanomicrobiales	Methanoregulaceae	Methanospirillum
Pyrococcus furiosus DSM 3638	WP_011011854	WP_011012908	Archaea	Euryarchaeota	Thermococci	Thermococcales	Thermococcaceae	Pyrococcus
Acetivibrio cellulolyticus CD2	WP_010243111	WP_010243113	Bacteria	Firmicutes	Clostridia	Clostridiales	Hungateiclostridiaceae	Hungateiclostridium
Acetonema longum DSM 6540	WP_085944962	WP_072031868	Bacteria	Firmicutes	Negativicutes	Selenomonadales	Sporomusaceae	Acetonema
Clostridium cellobioparum ATCC 15832	WP_117407510	WP_027629139	Bacteria	Firmicutes	Clostridia	Clostridiales	Hungateiclostridiaceae	Ruminiclostridium
Clostridium litorale W6 DSM 5388	WP_074210001	WP_038261074	Bacteria	Firmicutes	Clostridia	Clostridiales	Peptostreptococcaceae	Peptoclostridium
Clostridium termitidis CT1112	WP_004626173	WP_004626264	Bacteria	Firmicutes	Clostridia	Clostridiales	Hungateiclostridiaceae	Ruminiclostridium
Clostridium tunisiense TJ DSM 15206	WP_083861719	WP_083861720	Bacteria	Firmicutes	Clostridia	Clostridiales	Clostridiaceae	Clostridium
Dehalobacter restrictus DSM 9455	WP_025205893	WP_025205892	Bacteria	Firmicutes	Clostridia	Clostridiales	Peptococcaceae	Dehalobacter
Dehalobacter sp. CF	WP_015045218	WP_015043156	Bacteria	Firmicutes	Clostridia	Clostridiales	Peptococcaceae	Dehalobacter
Dehalobacter sp. DCA	WP_015043157	WP_015043156	Bacteria	Firmicutes	Clostridia	Clostridiales	Peptococcaceae	Dehalobacter
Dehalobacter sp. E1	WP_019225877	WP_019225878	Bacteria	Firmicutes	Clostridia	Clostridiales	Peptococcaceae	Dehalobacter
Dehalobacter sp. FTH1	WP_026156188	WP_083916689	Bacteria	Firmicutes	Clostridia	Clostridiales	Peptococcaceae	Dehalobacter
Dehalobacter sp. UNSWDHB	WP_021315307	WP_021315263	Bacteria	Firmicutes	Clostridia	Clostridiales	Peptococcaceae	Dehalobacter
Desulfitobacterium dehalogenans ATCC 51507	WP_014794563	WP_014794562	Bacteria	Firmicutes	Clostridia	Clostridiales	Peptococcaceae	Desulfitobacterium
Desulfitobacterium dichloroeliminans LMG P-21439	WP_015261306	WP_015261307	Bacteria	Firmicutes	Clostridia	Clostridiales	Peptococcaceae	Desulfitobacterium
Desulfitobacterium metallireducens DSM 15288	WP_025248733	WP_006718597	Bacteria	Firmicutes	Clostridia	Clostridiales	Peptococcaceae	Desulfitobacterium
Desulfosporosinus acididurans M1	WP_047811421	WP_083996275	Bacteria	Firmicutes	Clostridia	Clostridiales	Peptococcaceae	Desulfosporosinus
Desulfosporosinus acidiphilus SJ4	WP_014826630	WP_014826631	Bacteria	Firmicutes	Clostridia	Clostridiales	Peptococcaceae	Desulfosporosinus
Desulfosporosinus orientis DSM 765	WP_014185007	WP_014185008	Bacteria	Firmicutes	Clostridia	Clostridiales	Peptococcaceae	Desulfosporosinus
Desulfosporosinus sp. BICA1-9	WP_034140030	WP_034140029	Bacteria	Firmicutes	Clostridia	Clostridiales	Peptococcaceae	Desulfosporosinus
Desulfosporosinus sp. I2	WP_045573190	WP_045573189	Bacteria	Firmicutes	Clostridia	Clostridiales	Peptococcaceae	Desulfosporosinus
Desulfosporosinus sp. OT	WP_009624460	WP_009624459	Bacteria	Firmicutes	Clostridia	Clostridiales	Peptococcaceae	Desulfosporosinus
Desulfosporosinus sp. Tol-M	WP_034614515	WP_034614517	Bacteria	Firmicutes	Clostridia	Clostridiales	Peptococcaceae	Desulfosporosinus
Desulfosporosinus youngiae DSM 17734	WP_007786010	WP_007786009	Bacteria	Firmicutes	Clostridia	Clostridiales	Peptococcaceae	Desulfosporosinus
Dethiobacter alkaliphilus AHT 1	WP_008519317	WP_008519316	Bacteria	Firmicutes	Clostridia	Clostridiales	Syntrophomonadaceae	Dethiobacter
Ethanoligenens harbinense YUAN-3	WP_013484889	WP_041686673	Bacteria	Firmicutes	Clostridia	Clostridiales	Ruminococcaceae	Ethanoligenens
Pseudobateroides cellulosolvens DSM 2933	WP_081926702	WP_036939476	Bacteria	Firmicutes	Clostridia	Clostridiales	Hungateiclostridiaceae	Pseudobacteroides
Syntrophobotulus glycolicus DSM 8271	WP_013625504	WP_013625503	Bacteria	Firmicutes	Clostridia	Clostridiales	Peptococcaceae	Syntrophobotulus
Deferrisoma camini S3R1	WP_025322948	WP_025322949	Bacteria	Proteobacteria	Deltaproteobacteria	unclassified		Deferrisoma
Desulfacinum hydrothermale DSM 13146	WP_084055568	WP_084055567	Bacteria	Proteobacteria	Deltaproteobacteria	Syntrophobacterales	Syntrophobacteraceae	Desulfacinum
Desulfobulbus japonicus DSM 18378	WP_028582359	WP_084813749	Bacteria	Proteobacteria	Deltaproteobacteria	Desulfobacterales	Desulfobulbaceae	Desulfobulbus
Desulfobulbus mediterraneus DSM 13871	WP_028584587	WP_028584583	Bacteria	Proteobacteria	Deltaproteobacteria	Desulfobacterales	Desulfobulbaceae	Desulfobulbus
Desulfobulbus propionicus DSM 2032	WP_015723167	WP_015723166	Bacteria	Proteobacteria	Deltaproteobacteria	Desulfobacterales	Desulfobulbaceae	Desulfobulbus
Desulfobulbus sp. Tol-SR	WP_052160104	WP_035230751	Bacteria	Proteobacteria	Deltaproteobacteria	Desulfobacterales	Desulfobulbaceae	Desulfobulbus
Desulfococcus multivorans DSM 2059	WP_020875937	WP_020875938	Bacteria	Proteobacteria	Deltaproteobacteria	Desulfobacterales	Desulfobacteraceae	Desulfobulbus
Desulfocurvus vexinensis DSM 17965	WP_028586333	WP_028586334	Bacteria	Proteobacteria	Deltaproteobacteria	Desulfovibrionales	Desulfovibrionaceae	Desulfocurvus
Desulfomicrobium baculatum X	WP_050762129	WP_012805587	Bacteria	Proteobacteria	Deltaproteobacteria	Desulfovibrionales	Desulfomicrobiaceae	Desulfomicrobium
Desulfomicrobium escambiense DSM 10707	WP_051307249	WP_028578443	Bacteria	Proteobacteria	Deltaproteobacteria	Desulfovibrionales	Desulfomicrobiaceae	Desulfomicrobium
Desulfomonile tiedjei DCB-1	WP_014808893	WP_014808894	Bacteria	Proteobacteria	Deltaproteobacteria	Syntrophobacterales	Syntrophaceae	Desulfomonile
Desulfonatronospira thiodismutans ASO3-1	WP_008871053	WP_008871052	Bacteria	Proteobacteria	Deltaproteobacteria	Desulfovibrionales	Desulfohalobiaceae	Desulfonatronospira
Desulfonatronovibrio hydrogenovorans DSM 9292	WP_051617342	WP_028575525	Bacteria	Proteobacteria	Deltaproteobacteria	Desulfovibrionales	Desulfohalobiaceae	Desulfonatronovibrio
Desulfonatronum lacustre Z-7951	WP_035262080	WP_028570972	Bacteria	Proteobacteria	Deltaproteobacteria	Desulfovibrionales	Desulfonatronumaceae	Desulfonatronum
Desulfonatronum thiodismutans MLF-1	WP_031386616	WP_031386617	Bacteria	Proteobacteria	Deltaproteobacteria	Desulfovibrionales	Desulfonatronumaceae	Desulfonatronum
Desulfospira joergensenii DSM 10085	WP_027362839	WP_033398507	Bacteria	Proteobacteria	Deltaproteobacteria	Desulfobacterales	Desulfobacteraceae	Desulfospira
Desulfotignum balticum DSM 7044	WP_024336058	WP_051147877	Bacteria	Proteobacteria	Deltaproteobacteria	Desulfobacterales	Desulfobacteraceae	Desulfotignum
Desulfotignum phosphitoxidans FiPS-3 DSM 13687	WP_040012032	WP_006967327	Bacteria	Proteobacteria	Deltaproteobacteria	Desulfobacterales	Desulfobacteraceae	Desulfotignum
Desulfovibrio aespoeensis Aspo-2	WP_013515564	WP_013515565	Bacteria	Proteobacteria	Deltaproteobacteria	Desulfovibrionales	Desulfovibrionaceae	Pseudodesulfovibrio
Desulfovibrio africanus "Benghazi" DSM 2603	WP_027367778	WP_027367780	Bacteria	Proteobacteria	Deltaproteobacteria	Desulfovibrionales	Desulfovibrionaceae	Desulfocurvibacter
Desulfovibrio africanus PCS	WP_005985160	WP_005985173	Bacteria	Proteobacteria	Deltaproteobacteria	Desulfovibrionales	Desulfovibrionaceae	Desulfocurvibacter
Desulfovibrio africanus str.Walvis Bay	WP_014258348	WP_014258346	Bacteria	Proteobacteria	Deltaproteobacteria	Desulfovibrionales	Desulfovibrionaceae	Desulfocurvibacter
Desulfovibrio alkalitolerans DSM 16529	WP_020887725	WP_020887724	Bacteria	Proteobacteria	Deltaproteobacteria	Desulfovibrionales	Desulfovibrionaceae	Desulfohalovibrio
Desulfovibrio desulfuricans ND132	WP_014321697	WP_014321698	Bacteria	Proteobacteria	Deltaproteobacteria	Desulfovibrionales	Desulfovibrionaceae	Desulfovibrio
Desulfovibrio inopinatus DSM 10711	WP_027186387	WP_027186353	Bacteria	Proteobacteria	Deltaproteobacteria	Desulfovibrionales	Desulfovibrionaceae	Desulfovibrio
Desulfovibrio longus DSM 6739	WP_022661036	WP_022661037	Bacteria	Proteobacteria	Deltaproteobacteria	Desulfovibrionales	Desulfovibrionaceae	Desulfovibrio
Desulfovibrio oxyclinae DSM 11498	WP_018125556	WP_018125557	Bacteria	Proteobacteria	Deltaproteobacteria	Desulfovibrionales	Desulfovibrionaceae	Desulfovibrio
Desulfovibrio putealis DSM 16056	WP_043644207	WP_027189825	Bacteria	Proteobacteria	Deltaproteobacteria	Desulfovibrionales	Desulfovibrionaceae	Desulfovibrio
Desulfovibrio sp. X2	WP_020880623	WP_020880624	Bacteria	Proteobacteria	Deltaproteobacteria	Desulfovibrionales	Desulfovibrionaceae	Desulfovibrio
Geobacter bemidjiensis Bem	WP_041263054	WP_012529615	Bacteria	Proteobacteria	Deltaproteobacteria	Desulfuromonadales	Geobacteraceae	Geobacter
Geobacter bremensis R1	WP_026842395	WP_026842394	Bacteria	Proteobacteria	Deltaproteobacteria	Desulfuromonadales	Geobacteraceae	Geobacter
Geobacter metallireducens GS-15	WP_004512129	WP_004512128	Bacteria	Proteobacteria	Deltaproteobacteria	Desulfuromonadales	Geobacteraceae	Geobacter
Geobacter metallireducens RCH3	WP_004512129	WP_004512128	Bacteria	Proteobacteria	Deltaproteobacteria	Desulfuromonadales	Geobacteraceae	Geobacter
Geobacter pickeringii G13	WP_039745310	WP_039740952	Bacteria	Proteobacteria	Deltaproteobacteria	Desulfuromonadales	Geobacteraceae	Geobacter
Geobacter sp. daltonii FRC-32	WP_012647565	WP_012647564	Bacteria	Proteobacteria	Deltaproteobacteria	Desulfuromonadales	Geobacteraceae	Geobacter
Geobacter sp. M18	WP_015719367	WP_015719368	Bacteria	Proteobacteria	Deltaproteobacteria	Desulfuromonadales	Geobacteraceae	Geobacter
Geobacter sp. M21	WP_015838335	WP_015838334	Bacteria	Proteobacteria	Deltaproteobacteria	Desulfuromonadales	Geobacteraceae	Geobacter
Geobacter sp. OR-1	WP_041972271	WP_041972229	Bacteria	Proteobacteria	Deltaproteobacteria	Desulfuromonadales	Geobacteraceae	Geobacter
Geobacter sulfurreducens DL-1 KN400	WP_010942086	WP_010942087	Bacteria	Proteobacteria	Deltaproteobacteria	Desulfuromonadales	Geobacteraceae	Geobacter
Geobacter sulfurreducens PCA	NP_952491	NP_952492	Bacteria	Proteobacteria	Deltaproteobacteria	Desulfuromonadales	Geobacteraceae	Geobacter
Geobacter uraniireducens Rf4	WP_011937420	WP_011937421	Bacteria	Proteobacteria	Deltaproteobacteria	Desulfuromonadales	Geobacteraceae	Geobacter
Geopsychrobacter electrodiphilus DSM 16401	WP_026362285	WP_020676021	Bacteria	Proteobacteria	Deltaproteobacteria	Desulfuromonadales	Geobacteraceae	Geopsychrobacter
Pelobacter seleniigenes DSM 18267	WP_036683070	WP_084167667	Bacteria	Proteobacteria	Deltaproteobacteria	Desulfuromonadales	Desulfuromonadaceae	Pelobacter
Syntrophorhabdus aromaticivorans UI	WP_084219125	WP_051408865	Bacteria	Proteobacteria	Deltaproteobacteria	Syntrophobacterales	Syntrophorhabdaceae	Syntrophorhabdus
Syntrophus aciditrophicus SB	WP_083756534	WP_041585151	Bacteria	Proteobacteria	Deltaproteobacteria	Syntrophobacterales	Syntrophaceae	Syntrophus
Kosmotoga pacifica	WP_047755538	WP_047755291	Bacteria	Thermotogae	Thermotogae	Kosmotogales	Kosmotogaceae	Kosmotoga
