# Supplementary material for: Diverse Methylmercury (MeHg) Producers and Degraders Inhabit Acid Mine Drainage Sediments, but Few Taxa Correlate with MeHg Accumulation
Source: mSystems. 2022 Dec 12;8(1):e00736-22. doi: 10.1128/msystems.00736-22 (PMC9948709; doi:10.1128/msystems.00736-22)
Supplement: TABLE S10 [file msystems.00736-22-s0010.xlsx]

## Sheet: Sheet1
Table S10. Information on 41 protein sequences used to build the MerB HMM.
Species	MerB	Domain	Phylum	Class	Order	Family	Genus
	(Accession number)
Halobiforma lacisalsi AJ5	WP_007141169.1	Archaea	Euryarchaeota	Stenosarchaea group	Halobacteria	Natrialbale	Natrialbaceae
Haloterrigena turkmenica DSM 5511	WP_012941369.1	Archaea	Euryarchaeota	Stenosarchaea group	Halobacteria	Natrialbales	Natrialbaceae
Aeromicrobium marinum DSM 15272	WP_007077158.1	Bacteria	Actinobacteria	Actinobacteria	Propionibacteriales	Nocardioidaceae	Aeromicrobium
Gordonia bronchialis DSM 43247	WP_005179592.1	Bacteria	Actinobacteria	Actinobacteria	Corynebacteriales	Gordoniaceae	Gordonia
Pseudonocardia dioxanivorans CB1190	WP_101437560.1	Bacteria	Actinobacteria	Actinobacteria	Pseudonocardiales	Pseudonocardiaceae	Pseudonocardia
Stackebrandtia nassauensis DSM 44728	WP_013020577.1	Bacteria	Actinobacteria	Actinobacteria	Glycomycetales	Glycomycetaceae	Stackebrandtia
Actinopolyspora halophila DSM 43834	WP_017975751.1	Bacteria	Actinobacteria	Actinopolysporales	Actinopolysporaceae	Actinopolyspora
Mycolicibacterium hodleri	WP_142551175.1	Bacteria	Actinobacteria	Corynebacteriales	Mycobacteriaceae	Mycolicibacterium
Arthrobacter sp. 4R501	WP_104062054.1	Bacteria	Actinobacteria	Micrococcales	Micrococcaceae	Arthrobacter
Amycolatopsis antarctica	WP_094865227.1	Bacteria	Actinobacteria	Pseudonocardiales	Pseudonocardiaceae	Amycolatopsis
Haloechinothrix alba	WP_089301527.1	Bacteria	Actinobacteria	Pseudonocardiales	Pseudonocardiaceae	Haloechinothrix
Prauserella shujinwangii	WP_106177652.1	Bacteria	Actinobacteria	Pseudonocardiales	Pseudonocardiaceae	Prauserella
Pseudonocardia sp. C8	WP_186361399.1	Bacteria	Actinobacteria	Pseudonocardiales	Pseudonocardiaceae	Pseudonocardia	unclassified Pseudonocardia
Saccharomonospora azurea	WP_005438372.1	Bacteria	Actinobacteria	Pseudonocardiales	Pseudonocardiaceae	Saccharomonospora
Sciscionella marina	WP_020500958.1	Bacteria	Actinobacteria	Pseudonocardiales	Pseudonocardiaceae	Sciscionella
Streptomyces sp. CNQ-509	WP_047017245.1	Bacteria	Actinobacteria	Streptomycetales	Streptomycetaceae	Streptomyces
Actinomadura rudentiformis	WP_151565961.1	Bacteria	Actinobacteria	Streptosporangiales	Thermomonosporaceae	Actinomadura
Actinomadura sp. CNU-125	WP_075904449.1	Bacteria	Actinobacteria	Streptosporangiales	Thermomonosporaceae	Actinomadura	unclassified Actinomadura
Nocardiopsis gilva	WP_017617711.1	Bacteria	Actinobacteria	Streptosporangiales	Nocardiopsaceae	Nocardiopsis
Flavisolibacter ginsengisoli DSM 18119	WP_072836665.1	Bacteria	Bacteroidetes	Chitinophagia	Chitinophagales	Chitinophagaceae	Flavisolibacter
Oceanithermus desulfurans	WP_183677725.1	Bacteria	Deinococcus-Thermus	Deinococci	Thermales	Thermaceae	Oceanithermus
Alicyclobacillus vulcanalis	WP_076349025.1	Bacteria	Firmicutes	Bacilli	Bacillales	Alicyclobacillaceae	Alicyclobacillus
Brevibacillus gelatini	WP_122904528.1	Bacteria	Firmicutes	Bacilli	Bacillales	Paenibacillaceae	Brevibacillus
Filobacillus milosensis	WP_134340718.1	Bacteria	Firmicutes	Bacilli	Bacillales	Bacillaceae	Filobacillus
Ochrobactrum anthropi ATCC 49188	WP_012092603.1	Bacteria	Proteobacteria	Alphaproteobacteria	Rhizobiales	Brucellaceae	Ochrobactrum
Sphingomonas sanguinis	WP_170171732.1	Bacteria	Proteobacteria	Alphaproteobacteria	Sphingomonadales	Sphingomonadaceae	Sphingomonas
Xanthobacter autotrophicus Py2	WP_012112815.1	Bacteria	Proteobacteria	Alphaproteobacteria	Rhizobiales	Xanthobacteraceae	Xanthobacter
	WP_012114890.1	Bacteria	Proteobacteria	Alphaproteobacteria	Rhizobiales	Xanthobacteraceae	Xanthobacter
Maricaulis maris MCS10	WP_011644267.1	Bacteria	Proteobacteria	Alphaproteobacteria Rhodobacterales Hyphomonadaceae	Maricaulis	Maricaulis maris
Burkholderia sp. A2	WP_069620907.1	Bacteria	Proteobacteria	Betaproteobacteria	Burkholderiales	Burkholderiaceae	Burkholderia
Burkholderia sp. YI23	WP_014194375.1	Bacteria	Proteobacteria	Betaproteobacteria	Burkholderiales	Burkholderiaceae	Burkholderia
	WP_011405612.1	Bacteria	Proteobacteria	Betaproteobacteria	Burkholderiales	Burkholderiaceae	Burkholderia
Caballeronia mineralivorans	WP_047845135.1	Bacteria	Proteobacteria	Betaproteobacteria	Burkholderiales	Burkholderiaceae	Caballeronia
Paraburkholderia piptadeniae	WP_087738285.1	Bacteria	Proteobacteria	Betaproteobacteria	Burkholderiales	Burkholderiaceae	Paraburkholderia
Ramlibacter sp. GTP1	WP_187083975.1	Bacteria	Proteobacteria	Betaproteobacteria	Burkholderiales	Comamonadaceae	Ramlibacter
Geobacter bemidjiensis Bem	WP_012528757.1	Bacteria	Proteobacteria	Deltaproteobacteria	Desulfuromonadales	Geobacteraceae	Geobacter
Alteromonas sp. MB-3u-76	WP_100971733.1	Bacteria	Proteobacteria	Gammaproteobacteria	Alteromonadales	Alteromonadaceae	Alteromonas
Halomonas ilicicola	WP_072823275.1	Bacteria	Proteobacteria	Gammaproteobacteria	Oceanospirillales	Halomonadaceae	Halomonas
Marinobacter sp. PWS21	WP_008175605.1	Bacteria	Proteobacteria	Gammaproteobacteria	Alteromonadales	Alteromonadaceae	Marinobacter
Pseudoalteromonas sp. BSi20311	WP_036984622.1	Bacteria	Proteobacteria	Gammaproteobacteria	Alteromonadales	Pseudoalteromonadaceae	Pseudoalteromonas
Paraglaciecola polaris	WP_007106069.1	Bacteria	Proteobacteria	Gammaproteobacteria	Alteromonadales	Alteromonadaceae	Paraglaciecola
